# Supplementary material for: A Computational Framework for Proteome-Wide Pursuit and Prediction of Metalloproteins using ICP-MS and MS/MS Data
Source: BMC Bioinformatics. 2011 Feb 28;12:64. doi: 10.1186/1471-2105-12-64 (PMC3058030; doi:10.1186/1471-2105-12-64)
Supplement: Additional file 5 — OLAP schema. The complete schema for the OLAP cube as an XML based backup. [file 1471-2105-12-64-S5.TXT]

<Create xmlns="http://schemas.microsoft.com/analysisservices/2003/engine">
    <ParentObject>
        <DatabaseID>MAGGIE_8_8_2008</DatabaseID>
    </ParentObject>
    <ObjectDefinition>
        <Cube xmlns:xsd="http://www.w3.org/2001/XMLSchema" xmlns:xsi="http://www.w3.org/2001/XMLSchema-instance" xmlns:ddl2="http://schemas.microsoft.com/analysisservices/2003/engine/2" xmlns:ddl2_2="http://schemas.microsoft.com/analysisservices/2003/engine/2/2" xmlns:ddl100_100="http://schemas.microsoft.com/analysisservices/2008/engine/100/100">
            <ID>Express M3</ID>
            <Name>Express M3</Name>
            <Annotations>
                <Annotation>
                    <Name>http://schemas.microsoft.com/DataWarehouse/Designer/1.0:DiagramLayout</Name>
                    <Value>
                        <dds xmlns="">
                            <diagram fontclsid="{0BE35203-8F91-11CE-9DE3-00AA004BB851}" mouseiconclsid="{0BE35204-8F91-11CE-9DE3-00AA004BB851}" defaultlayout="MSDDS.Rectilinear" defaultlineroute="MSDDS.Rectilinear" version="7" nextobject="134" scale="100" pagebreakanchorx="0" pagebreakanchory="0" pagebreaksizex="0" pagebreaksizey="0" scrollleft="-2359" scrolltop="-785" gridx="150" gridy="150" marginx="5000" marginy="5000" zoom="100" x="16960" y="17119" backcolor="15334399" defaultpersistence="2" PrintPageNumbersMode="3" PrintMarginTop="0" PrintMarginBottom="635" PrintMarginLeft="0" PrintMarginRight="0" marqueeselectionmode="0" mousepointer="0" snaptogrid="0" autotypeannotation="1" showscrollbars="1" viewpagebreaks="0" donotforceconnectorsbehindshapes="1" backpictureclsid="{00000000-0000-0000-0000-000000000000}">
                                <font>
                                    <ddsxmlobjectstreamwrapper binary="01000000900144420100065461686f6d61" />
                                </font>
                                <mouseicon>
                                    <ddsxmlobjectstreamwrapper binary="6c74000000000000" />
                                </mouseicon>
                            </diagram>
                            <layoutmanager>
                                <ddsxmlobj />
                            </layoutmanager>
                            <ddscontrol controlprogid="DdsShapes.DdsObjectManagedBridge.1" tooltip="tb_Column_Fractions (dbo.tb_Column_Fractions)" left="20" top="0" logicalid="67" controlid="1" masterid="0" hint1="0" hint2="0" width="4154" height="5000" noresize="0" nomove="0" nodefaultattachpoints="0" autodrag="1" usedefaultiddshape="1" selectable="1" showselectionhandles="1" allownudging="1" isannotation="0" dontautolayout="0" groupcollapsed="0" tabstop="1" visible="1" snaptogrid="0">
                                <control>
                                    <ddsxmlobjectstreaminitwrapper binary="000800003a10000088130000" />
                                </control>
                                <layoutobject>
                                    <ddsxmlobj>
                                        <property name="LogicalObject" value="dbo_tb_Column_Fractions" vartype="8" />
                                    </ddsxmlobj>
                                </layoutobject>
                                <shape groupshapeid="0" groupnode="0" />
                            </ddscontrol>
                            <ddscontrol controlprogid="DdsShapes.DdsObjectManagedBridge.1" tooltip="asvw_Column_ICPMS_Peak_Data" left="0" top="0" logicalid="68" controlid="2" masterid="0" hint1="0" hint2="0" width="5159" height="2302" noresize="0" nomove="0" nodefaultattachpoints="0" autodrag="1" usedefaultiddshape="1" selectable="1" showselectionhandles="1" allownudging="1" isannotation="0" dontautolayout="0" groupcollapsed="0" tabstop="1" visible="1" snaptogrid="0">
                                <control>
                                    <ddsxmlobjectstreaminitwrapper binary="0008000027140000fe080000" />
                                </control>
                                <layoutobject>
                                    <ddsxmlobj>
                                        <property name="LogicalObject" value="asvw_Column_ICPMS_Peak_Data" vartype="8" />
                                    </ddsxmlobj>
                                </layoutobject>
                                <shape groupshapeid="0" groupnode="0" />
                            </ddscontrol>
                            <ddscontrol controlprogid="MSDDS.Polyline" left="3874" top="301" logicalid="69" controlid="3" masterid="0" hint1="0" hint2="0" width="1585" height="949" noresize="0" nomove="0" nodefaultattachpoints="1" autodrag="0" usedefaultiddshape="0" selectable="1" showselectionhandles="0" allownudging="1" isannotation="0" dontautolayout="0" groupcollapsed="0" tabstop="1" visible="1" snaptogrid="0">
                                <control>
                                    <ddsxmlobj>
                                        <polyline endtypedst="6" endtypesrc="3" usercolor="0" linestyle="0" linerender="1" customendtypedstid="0" customendtypesrcid="0" adornsvisible="1" />
                                    </ddsxmlobj>
                                </control>
                                <layoutobject>
                                    <ddsxmlobj>
                                        <property name="LogicalObject" value="dataSet.Relations[asvw_Column_ICPMS_Peak_Data-tb_Column_Fractions]" vartype="8" />
                                        <property name="Virtual" value="0" vartype="11" />
                                        <property name="VisibleAP" value="0" vartype="3" />
                                    </ddsxmlobj>
                                </layoutobject>
                                <connector lineroutestyle="MSDDS.Rectilinear" sourceid="1" destid="2" sourceattachpoint="17" destattachpoint="19" segmenteditmode="0" bendpointeditmode="0" bendpointvisibility="0" relatedid="0" virtual="0">
                                    <point x="4174" y="850" />
                                    <point x="5066" y="850" />
                                    <point x="5066" y="601" />
                                    <point x="5159" y="601" />
                                </connector>
                            </ddscontrol>
                            <ddscontrol controlprogid="DdsShapes.DdsObjectManagedBridge.1" tooltip="tb_Column_Separation_Hierarchy (dbo.tb_Column_Separation_Hierarchy)" left="10840" top="195" logicalid="70" controlid="4" masterid="0" hint1="0" hint2="0" width="5556" height="5000" noresize="0" nomove="0" nodefaultattachpoints="0" autodrag="1" usedefaultiddshape="1" selectable="1" showselectionhandles="1" allownudging="1" isannotation="0" dontautolayout="0" groupcollapsed="0" tabstop="1" visible="1" snaptogrid="0">
                                <control>
                                    <ddsxmlobjectstreaminitwrapper binary="00080000b415000088130000" />
                                </control>
                                <layoutobject>
                                    <ddsxmlobj>
                                        <property name="LogicalObject" value="dbo_tb_Column_Separation_Hierarchy" vartype="8" />
                                    </ddsxmlobj>
                                </layoutobject>
                                <shape groupshapeid="0" groupnode="0" />
                            </ddscontrol>
                            <ddscontrol controlprogid="DdsShapes.DdsObjectManagedBridge.1" tooltip="tb_Column_Samples (dbo.tb_Column_Samples)" left="-4438" top="-785" logicalid="71" controlid="5" masterid="0" hint1="0" hint2="0" width="3995" height="5000" noresize="0" nomove="0" nodefaultattachpoints="0" autodrag="1" usedefaultiddshape="1" selectable="1" showselectionhandles="1" allownudging="1" isannotation="0" dontautolayout="0" groupcollapsed="0" tabstop="1" visible="1" snaptogrid="0">
                                <control>
                                    <ddsxmlobjectstreaminitwrapper binary="000800009b0f000088130000" />
                                </control>
                                <layoutobject>
                                    <ddsxmlobj>
                                        <property name="LogicalObject" value="dbo_tb_Column_Samples" vartype="8" />
                                    </ddsxmlobj>
                                </layoutobject>
                                <shape groupshapeid="0" groupnode="0" />
                            </ddscontrol>
                            <ddscontrol controlprogid="DdsShapes.DdsObjectManagedBridge.1" tooltip="tb_Column_Mascot_Header (dbo.tb_Column_Mascot_Header)" left="5138" top="4215" logicalid="72" controlid="6" masterid="0" hint1="0" hint2="0" width="4789" height="5000" noresize="0" nomove="0" nodefaultattachpoints="0" autodrag="1" usedefaultiddshape="1" selectable="1" showselectionhandles="1" allownudging="1" isannotation="0" dontautolayout="0" groupcollapsed="0" tabstop="1" visible="1" snaptogrid="0">
                                <control>
                                    <ddsxmlobjectstreaminitwrapper binary="00080000b512000088130000" />
                                </control>
                                <layoutobject>
                                    <ddsxmlobj>
                                        <property name="LogicalObject" value="dbo_tb_Column_Mascot_Header" vartype="8" />
                                    </ddsxmlobj>
                                </layoutobject>
                                <shape groupshapeid="0" groupnode="0" />
                            </ddscontrol>
                            <ddscontrol controlprogid="DdsShapes.DdsObjectManagedBridge.1" tooltip="tb_Column_Mascot_Hit (dbo.tb_Column_Mascot_Hit)" left="5138" top="2668" logicalid="73" controlid="7" masterid="0" hint1="0" hint2="0" width="4789" height="2302" noresize="0" nomove="0" nodefaultattachpoints="0" autodrag="1" usedefaultiddshape="1" selectable="1" showselectionhandles="1" allownudging="1" isannotation="0" dontautolayout="0" groupcollapsed="0" tabstop="1" visible="1" snaptogrid="0">
                                <control>
                                    <ddsxmlobjectstreaminitwrapper binary="00080000b5120000fe080000" />
                                </control>
                                <layoutobject>
                                    <ddsxmlobj>
                                        <property name="LogicalObject" value="dbo_tb_Column_Mascot_Hit" vartype="8" />
                                    </ddsxmlobj>
                                </layoutobject>
                                <shape groupshapeid="0" groupnode="0" />
                            </ddscontrol>
                            <ddscontrol controlprogid="DdsShapes.DdsObjectManagedBridge.1" tooltip="tb_ICPMS_Metal (dbo.tb_ICPMS_Metal)" left="4502" top="3633" logicalid="74" controlid="8" masterid="0" hint1="0" hint2="0" width="4471" height="4419" noresize="0" nomove="0" nodefaultattachpoints="0" autodrag="1" usedefaultiddshape="1" selectable="1" showselectionhandles="1" allownudging="1" isannotation="0" dontautolayout="0" groupcollapsed="0" tabstop="1" visible="1" snaptogrid="0">
                                <control>
                                    <ddsxmlobjectstreaminitwrapper binary="000800007711000043110000" />
                                </control>
                                <layoutobject>
                                    <ddsxmlobj>
                                        <property name="LogicalObject" value="dbo_tb_ICPMS_Metal" vartype="8" />
                                    </ddsxmlobj>
                                </layoutobject>
                                <shape groupshapeid="0" groupnode="0" />
                            </ddscontrol>
                            <ddscontrol controlprogid="DdsShapes.DdsObjectManagedBridge.1" tooltip="tb_ICPMS_Peak (dbo.tb_ICPMS_Peak)" left="5138" top="9200" logicalid="75" controlid="9" masterid="0" hint1="0" hint2="0" width="4789" height="3995" noresize="0" nomove="0" nodefaultattachpoints="0" autodrag="1" usedefaultiddshape="1" selectable="1" showselectionhandles="1" allownudging="1" isannotation="0" dontautolayout="0" groupcollapsed="0" tabstop="1" visible="1" snaptogrid="0">
                                <control>
                                    <ddsxmlobjectstreaminitwrapper binary="00080000b51200009b0f0000" />
                                </control>
                                <layoutobject>
                                    <ddsxmlobj>
                                        <property name="LogicalObject" value="dbo_tb_ICPMS_Peak" vartype="8" />
                                    </ddsxmlobj>
                                </layoutobject>
                                <shape groupshapeid="0" groupnode="0" />
                            </ddscontrol>
                            <ddscontrol controlprogid="MSDDS.Polyline" left="-300" top="301" logicalid="76" controlid="10" masterid="0" hint1="0" hint2="0" width="5738" height="9646" noresize="0" nomove="0" nodefaultattachpoints="1" autodrag="0" usedefaultiddshape="0" selectable="1" showselectionhandles="0" allownudging="1" isannotation="0" dontautolayout="0" groupcollapsed="0" tabstop="1" visible="1" snaptogrid="0">
                                <control>
                                    <ddsxmlobj>
                                        <polyline endtypedst="6" endtypesrc="3" usercolor="0" linestyle="0" linerender="1" customendtypedstid="0" customendtypesrcid="0" adornsvisible="1" />
                                    </ddsxmlobj>
                                </control>
                                <layoutobject>
                                    <ddsxmlobj>
                                        <property name="LogicalObject" value="dataSet.Relations[asvw_Column_ICPMS_Peak_Data-tb_ICPMS_Peak]" vartype="8" />
                                        <property name="Virtual" value="0" vartype="11" />
                                        <property name="VisibleAP" value="0" vartype="3" />
                                    </ddsxmlobj>
                                </layoutobject>
                                <connector lineroutestyle="MSDDS.Rectilinear" sourceid="9" destid="2" sourceattachpoint="18" destattachpoint="18" segmenteditmode="0" bendpointeditmode="0" bendpointvisibility="0" relatedid="0" virtual="0">
                                    <point x="5138" y="9547" />
                                    <point x="2169" y="9547" />
                                    <point x="2169" y="601" />
                                    <point x="0" y="601" />
                                </connector>
                            </ddscontrol>
                            <ddscontrol controlprogid="DdsShapes.DdsObjectManagedBridge.1" tooltip="tb_Column_Mascot_Protein (dbo.tb_Column_Mascot_Protein)" left="0" top="0" logicalid="77" controlid="11" masterid="0" hint1="0" hint2="0" width="4763" height="5000" noresize="0" nomove="0" nodefaultattachpoints="0" autodrag="1" usedefaultiddshape="1" selectable="1" showselectionhandles="1" allownudging="1" isannotation="0" dontautolayout="0" groupcollapsed="0" tabstop="1" visible="1" snaptogrid="0">
                                <control>
                                    <ddsxmlobjectstreaminitwrapper binary="000800009b12000088130000" />
                                </control>
                                <layoutobject>
                                    <ddsxmlobj>
                                        <property name="LogicalObject" value="dbo_tb_Column_Mascot_Protein" vartype="8" />
                                    </ddsxmlobj>
                                </layoutobject>
                                <shape groupshapeid="0" groupnode="0" />
                            </ddscontrol>
                            <ddscontrol controlprogid="DdsShapes.DdsObjectManagedBridge.1" tooltip="tb_Column_ICPMS_Data_uM_All (dbo.tb_Column_ICPMS_Data_uM_All)" left="0" top="0" logicalid="78" controlid="12" masterid="0" hint1="0" hint2="0" width="4842" height="4419" noresize="0" nomove="0" nodefaultattachpoints="0" autodrag="1" usedefaultiddshape="1" selectable="1" showselectionhandles="1" allownudging="1" isannotation="0" dontautolayout="0" groupcollapsed="0" tabstop="1" visible="1" snaptogrid="0">
                                <control>
                                    <ddsxmlobjectstreaminitwrapper binary="00080000ea12000043110000" />
                                </control>
                                <layoutobject>
                                    <ddsxmlobj>
                                        <property name="LogicalObject" value="dbo_tb_Column_ICPMS_Data_uM_All" vartype="8" />
                                    </ddsxmlobj>
                                </layoutobject>
                                <shape groupshapeid="0" groupnode="0" />
                            </ddscontrol>
                            <ddscontrol controlprogid="MSDDS.Polyline" left="4321" top="3134" logicalid="79" controlid="13" masterid="0" hint1="0" hint2="0" width="1166" height="1585" noresize="0" nomove="0" nodefaultattachpoints="1" autodrag="0" usedefaultiddshape="0" selectable="1" showselectionhandles="0" allownudging="1" isannotation="0" dontautolayout="0" groupcollapsed="0" tabstop="1" visible="1" snaptogrid="0">
                                <control>
                                    <ddsxmlobj>
                                        <polyline endtypedst="6" endtypesrc="3" usercolor="0" linestyle="0" linerender="1" customendtypedstid="0" customendtypesrcid="0" adornsvisible="1" />
                                    </ddsxmlobj>
                                </control>
                                <layoutobject>
                                    <ddsxmlobj>
                                        <property name="LogicalObject" value="dataSet.Relations[tb_Column_ICPMS_Data_uM_All-tb_ICPMS_Metal]" vartype="8" />
                                        <property name="Virtual" value="0" vartype="11" />
                                        <property name="VisibleAP" value="0" vartype="3" />
                                    </ddsxmlobj>
                                </layoutobject>
                                <connector lineroutestyle="MSDDS.Rectilinear" sourceid="8" destid="12" sourceattachpoint="0" destattachpoint="17" segmenteditmode="0" bendpointeditmode="0" bendpointvisibility="0" relatedid="0" virtual="0">
                                    <point x="5087" y="3633" />
                                    <point x="5087" y="4026" />
                                    <point x="4621" y="4026" />
                                    <point x="4621" y="4419" />
                                </connector>
                            </ddscontrol>
                            <ddscontrol controlprogid="DdsShapes.DdsObjectManagedBridge.1" tooltip="tb_Column_Mascot_Protein_PFid (dbo.tb_Column_Mascot_Protein_PFid)" left="0" top="0" logicalid="80" controlid="14" masterid="0" hint1="0" hint2="0" width="4763" height="5000" noresize="0" nomove="0" nodefaultattachpoints="0" autodrag="1" usedefaultiddshape="1" selectable="1" showselectionhandles="1" allownudging="1" isannotation="0" dontautolayout="0" groupcollapsed="0" tabstop="1" visible="1" snaptogrid="0">
                                <control>
                                    <ddsxmlobjectstreaminitwrapper binary="000800009b12000088130000" />
                                </control>
                                <layoutobject>
                                    <ddsxmlobj>
                                        <property name="LogicalObject" value="dbo_tb_Column_Mascot_Protein_PFid" vartype="8" />
                                    </ddsxmlobj>
                                </layoutobject>
                                <shape groupshapeid="0" groupnode="0" />
                            </ddscontrol>
                            <ddscontrol controlprogid="DdsShapes.DdsObjectManagedBridge.1" tooltip="tb_Column_ICPMS_Dataset (dbo.tb_Column_ICPMS_Dataset)" left="0" top="353" logicalid="81" controlid="15" masterid="0" hint1="0" hint2="0" width="4921" height="2725" noresize="0" nomove="0" nodefaultattachpoints="0" autodrag="1" usedefaultiddshape="1" selectable="1" showselectionhandles="1" allownudging="1" isannotation="0" dontautolayout="0" groupcollapsed="0" tabstop="1" visible="1" snaptogrid="0">
                                <control>
                                    <ddsxmlobjectstreaminitwrapper binary="0008000039130000a50a0000" />
                                </control>
                                <layoutobject>
                                    <ddsxmlobj>
                                        <property name="LogicalObject" value="dbo_tb_Column_ICPMS_Dataset" vartype="8" />
                                    </ddsxmlobj>
                                </layoutobject>
                                <shape groupshapeid="0" groupnode="0" />
                            </ddscontrol>
                            <ddscontrol controlprogid="DdsShapes.DdsObjectManagedBridge.1" tooltip="tb_Column_ICPMS_Run (dbo.tb_Column_ICPMS_Run)" left="66" top="5478" logicalid="82" controlid="16" masterid="0" hint1="0" hint2="0" width="4789" height="5000" noresize="0" nomove="0" nodefaultattachpoints="0" autodrag="1" usedefaultiddshape="1" selectable="1" showselectionhandles="1" allownudging="1" isannotation="0" dontautolayout="0" groupcollapsed="0" tabstop="1" visible="1" snaptogrid="0">
                                <control>
                                    <ddsxmlobjectstreaminitwrapper binary="00080000b512000088130000" />
                                </control>
                                <layoutobject>
                                    <ddsxmlobj>
                                        <property name="LogicalObject" value="dbo_tb_Column_ICPMS_Run" vartype="8" />
                                    </ddsxmlobj>
                                </layoutobject>
                                <shape groupshapeid="0" groupnode="0" />
                            </ddscontrol>
                            <ddscontrol controlprogid="DdsShapes.DdsObjectManagedBridge.1" tooltip="tb_Column_Protein_Conc_Data (dbo.tb_Column_Protein_Conc_Data)" left="0" top="0" logicalid="83" controlid="17" masterid="0" hint1="0" hint2="0" width="5424" height="3572" noresize="0" nomove="0" nodefaultattachpoints="0" autodrag="1" usedefaultiddshape="1" selectable="1" showselectionhandles="1" allownudging="1" isannotation="0" dontautolayout="0" groupcollapsed="0" tabstop="1" visible="1" snaptogrid="0">
                                <control>
                                    <ddsxmlobjectstreaminitwrapper binary="0008000030150000f40d0000" />
                                </control>
                                <layoutobject>
                                    <ddsxmlobj>
                                        <property name="LogicalObject" value="dbo_tb_Column_Protein_Conc_Data" vartype="8" />
                                    </ddsxmlobj>
                                </layoutobject>
                                <shape groupshapeid="0" groupnode="0" />
                            </ddscontrol>
                            <ddscontrol controlprogid="MSDDS.Polyline" left="-743" top="-164" logicalid="84" controlid="18" masterid="0" hint1="0" hint2="0" width="1043" height="1729" noresize="0" nomove="0" nodefaultattachpoints="1" autodrag="0" usedefaultiddshape="0" selectable="1" showselectionhandles="0" allownudging="1" isannotation="0" dontautolayout="0" groupcollapsed="0" tabstop="1" visible="1" snaptogrid="0">
                                <control>
                                    <ddsxmlobj>
                                        <polyline endtypedst="6" endtypesrc="3" usercolor="0" linestyle="0" linerender="1" customendtypedstid="0" customendtypesrcid="0" adornsvisible="1" />
                                    </ddsxmlobj>
                                </control>
                                <layoutobject>
                                    <ddsxmlobj>
                                        <property name="LogicalObject" value="dataSet.Relations[tb_Column_Protein_Conc_Data-tb_Column_Samples]" vartype="8" />
                                        <property name="Virtual" value="0" vartype="11" />
                                        <property name="VisibleAP" value="0" vartype="3" />
                                    </ddsxmlobj>
                                </layoutobject>
                                <connector lineroutestyle="MSDDS.Rectilinear" sourceid="5" destid="17" sourceattachpoint="21" destattachpoint="18" segmenteditmode="0" bendpointeditmode="0" bendpointvisibility="0" relatedid="0" virtual="0">
                                    <point x="-443" y="1165" />
                                    <point x="-43" y="1165" />
                                    <point x="-43" y="375" />
                                    <point x="-400" y="375" />
                                    <point x="-400" y="136" />
                                    <point x="0" y="136" />
                                </connector>
                            </ddscontrol>
                            <ddscontrol controlprogid="DdsShapes.DdsObjectManagedBridge.1" tooltip="tb_Column_ICPMS_Data_uM (dbo.tb_Column_ICPMS_Data_uM)" left="0" top="0" logicalid="85" controlid="19" masterid="0" hint1="0" hint2="0" width="4551" height="5000" noresize="0" nomove="0" nodefaultattachpoints="0" autodrag="1" usedefaultiddshape="1" selectable="1" showselectionhandles="1" allownudging="1" isannotation="0" dontautolayout="0" groupcollapsed="0" tabstop="1" visible="1" snaptogrid="0">
                                <control>
                                    <ddsxmlobjectstreaminitwrapper binary="00080000c711000088130000" />
                                </control>
                                <layoutobject>
                                    <ddsxmlobj>
                                        <property name="LogicalObject" value="dbo_tb_Column_ICPMS_Data_uM" vartype="8" />
                                    </ddsxmlobj>
                                </layoutobject>
                                <shape groupshapeid="0" groupnode="0" />
                            </ddscontrol>
                            <ddscontrol controlprogid="MSDDS.Polyline" left="-75" top="4700" logicalid="86" controlid="20" masterid="0" hint1="0" hint2="0" width="1285" height="1278" noresize="0" nomove="0" nodefaultattachpoints="1" autodrag="0" usedefaultiddshape="0" selectable="1" showselectionhandles="0" allownudging="1" isannotation="0" dontautolayout="0" groupcollapsed="0" tabstop="1" visible="1" snaptogrid="0">
                                <control>
                                    <ddsxmlobj>
                                        <polyline endtypedst="6" endtypesrc="3" usercolor="0" linestyle="0" linerender="1" customendtypedstid="0" customendtypesrcid="0" adornsvisible="1" />
                                    </ddsxmlobj>
                                </control>
                                <layoutobject>
                                    <ddsxmlobj>
                                        <property name="LogicalObject" value="dataSet.Relations[tb_Column_ICPMS_Data_uM-tb_Column_ICPMS_Run]" vartype="8" />
                                        <property name="Virtual" value="0" vartype="11" />
                                        <property name="VisibleAP" value="0" vartype="3" />
                                    </ddsxmlobj>
                                </layoutobject>
                                <connector lineroutestyle="MSDDS.Rectilinear" sourceid="16" destid="19" sourceattachpoint="2" destattachpoint="1" segmenteditmode="0" bendpointeditmode="0" bendpointvisibility="0" relatedid="0" virtual="0">
                                    <point x="810" y="5478" />
                                    <point x="810" y="5078" />
                                    <point x="225" y="5078" />
                                    <point x="225" y="5478" />
                                    <point x="625" y="5478" />
                                    <point x="625" y="5000" />
                                </connector>
                            </ddscontrol>
                            <ddscontrol controlprogid="MSDDS.Polyline" left="3874" top="-99" logicalid="87" controlid="21" masterid="0" hint1="0" hint2="0" width="1377" height="799" noresize="0" nomove="0" nodefaultattachpoints="1" autodrag="0" usedefaultiddshape="0" selectable="1" showselectionhandles="0" allownudging="1" isannotation="0" dontautolayout="0" groupcollapsed="0" tabstop="1" visible="1" snaptogrid="0">
                                <control>
                                    <ddsxmlobj>
                                        <polyline endtypedst="6" endtypesrc="3" usercolor="0" linestyle="0" linerender="1" customendtypedstid="0" customendtypesrcid="0" adornsvisible="1" />
                                    </ddsxmlobj>
                                </control>
                                <layoutobject>
                                    <ddsxmlobj>
                                        <property name="LogicalObject" value="dataSet.Relations[tb_Column_ICPMS_Data_uM-tb_Column_Fractions]" vartype="8" />
                                        <property name="Virtual" value="0" vartype="11" />
                                        <property name="VisibleAP" value="0" vartype="3" />
                                    </ddsxmlobj>
                                </layoutobject>
                                <connector lineroutestyle="MSDDS.Rectilinear" sourceid="1" destid="19" sourceattachpoint="15" destattachpoint="15" segmenteditmode="0" bendpointeditmode="0" bendpointvisibility="0" relatedid="0" virtual="0">
                                    <point x="4174" y="300" />
                                    <point x="4951" y="300" />
                                    <point x="4951" y="300" />
                                    <point x="4551" y="300" />
                                </connector>
                            </ddscontrol>
                            <ddscontrol controlprogid="MSDDS.Polyline" left="3048" top="4300" logicalid="88" controlid="22" masterid="0" hint1="0" hint2="0" width="1754" height="1000" noresize="0" nomove="0" nodefaultattachpoints="1" autodrag="0" usedefaultiddshape="0" selectable="1" showselectionhandles="0" allownudging="1" isannotation="0" dontautolayout="0" groupcollapsed="0" tabstop="1" visible="1" snaptogrid="0">
                                <control>
                                    <ddsxmlobj>
                                        <polyline endtypedst="6" endtypesrc="3" usercolor="0" linestyle="0" linerender="1" customendtypedstid="0" customendtypesrcid="0" adornsvisible="1" />
                                    </ddsxmlobj>
                                </control>
                                <layoutobject>
                                    <ddsxmlobj>
                                        <property name="LogicalObject" value="dataSet.Relations[tb_Column_ICPMS_Data_uM-tb_ICPMS_Metal]" vartype="8" />
                                        <property name="Virtual" value="0" vartype="11" />
                                        <property name="VisibleAP" value="0" vartype="3" />
                                    </ddsxmlobj>
                                </layoutobject>
                                <connector lineroutestyle="MSDDS.Rectilinear" sourceid="8" destid="19" sourceattachpoint="16" destattachpoint="13" segmenteditmode="0" bendpointeditmode="0" bendpointvisibility="0" relatedid="0" virtual="0">
                                    <point x="4502" y="4742" />
                                    <point x="3348" y="4742" />
                                    <point x="3348" y="4600" />
                                    <point x="3925" y="4600" />
                                    <point x="3925" y="5000" />
                                </connector>
                            </ddscontrol>
                            <ddscontrol controlprogid="DdsShapes.DdsObjectManagedBridge.1" tooltip="tb_Column_Mascot_Peptide (dbo.tb_Column_Mascot_Peptide)" left="0" top="0" logicalid="89" controlid="23" masterid="0" hint1="0" hint2="0" width="4815" height="5000" noresize="0" nomove="0" nodefaultattachpoints="0" autodrag="1" usedefaultiddshape="1" selectable="1" showselectionhandles="1" allownudging="1" isannotation="0" dontautolayout="0" groupcollapsed="0" tabstop="1" visible="1" snaptogrid="0">
                                <control>
                                    <ddsxmlobjectstreaminitwrapper binary="00080000cf12000088130000" />
                                </control>
                                <layoutobject>
                                    <ddsxmlobj>
                                        <property name="LogicalObject" value="dbo_tb_Column_Mascot_Peptide" vartype="8" />
                                    </ddsxmlobj>
                                </layoutobject>
                                <shape groupshapeid="0" groupnode="0" />
                            </ddscontrol>
                            <ddscontrol controlprogid="MSDDS.Polyline" left="4307" top="-700" logicalid="90" controlid="24" masterid="0" hint1="0" hint2="0" width="1156" height="1400" noresize="0" nomove="0" nodefaultattachpoints="1" autodrag="0" usedefaultiddshape="0" selectable="1" showselectionhandles="0" allownudging="1" isannotation="0" dontautolayout="0" groupcollapsed="0" tabstop="1" visible="1" snaptogrid="0">
                                <control>
                                    <ddsxmlobj>
                                        <polyline endtypedst="6" endtypesrc="3" usercolor="0" linestyle="0" linerender="1" customendtypedstid="0" customendtypesrcid="0" adornsvisible="1" />
                                    </ddsxmlobj>
                                </control>
                                <layoutobject>
                                    <ddsxmlobj>
                                        <property name="LogicalObject" value="dataSet.Relations[tb_Column_Mascot_Peptide-tb_Column_Mascot_Protein_PFid]" vartype="8" />
                                        <property name="Virtual" value="0" vartype="11" />
                                        <property name="VisibleAP" value="0" vartype="3" />
                                    </ddsxmlobj>
                                </layoutobject>
                                <connector lineroutestyle="MSDDS.Rectilinear" sourceid="14" destid="23" sourceattachpoint="19" destattachpoint="16" segmenteditmode="0" bendpointeditmode="0" bendpointvisibility="0" relatedid="0" virtual="0">
                                    <point x="4763" y="300" />
                                    <point x="5163" y="300" />
                                    <point x="5163" y="-400" />
                                    <point x="4607" y="-400" />
                                    <point x="4607" y="0" />
                                </connector>
                            </ddscontrol>
                            <ddscontrol controlprogid="DdsShapes.DdsObjectManagedBridge.1" tooltip="tb_Metal_Protein_Potential_Peak (dbo.tb_Metal_Protein_Potential_Peak)" left="0" top="0" logicalid="91" controlid="25" masterid="0" hint1="0" hint2="0" width="6588" height="2725" noresize="0" nomove="0" nodefaultattachpoints="0" autodrag="1" usedefaultiddshape="1" selectable="1" showselectionhandles="1" allownudging="1" isannotation="0" dontautolayout="0" groupcollapsed="0" tabstop="1" visible="1" snaptogrid="0">
                                <control>
                                    <ddsxmlobjectstreaminitwrapper binary="00080000bc190000a50a0000" />
                                </control>
                                <layoutobject>
                                    <ddsxmlobj>
                                        <property name="LogicalObject" value="dbo_tb_Metal_Protein_Potential_Peak" vartype="8" />
                                    </ddsxmlobj>
                                </layoutobject>
                                <shape groupshapeid="0" groupnode="0" />
                            </ddscontrol>
                            <ddscontrol controlprogid="MSDDS.Polyline" left="5194" top="2425" logicalid="92" controlid="26" masterid="0" hint1="0" hint2="0" width="1088" height="7275" noresize="0" nomove="0" nodefaultattachpoints="1" autodrag="0" usedefaultiddshape="0" selectable="1" showselectionhandles="0" allownudging="1" isannotation="0" dontautolayout="0" groupcollapsed="0" tabstop="1" visible="1" snaptogrid="0">
                                <control>
                                    <ddsxmlobj>
                                        <polyline endtypedst="6" endtypesrc="3" usercolor="0" linestyle="0" linerender="1" customendtypedstid="0" customendtypesrcid="0" adornsvisible="1" />
                                    </ddsxmlobj>
                                </control>
                                <layoutobject>
                                    <ddsxmlobj>
                                        <property name="LogicalObject" value="dataSet.Relations[tb_Metal_Protein_Potential_Peak-tb_ICPMS_Peak]" vartype="8" />
                                        <property name="Virtual" value="0" vartype="11" />
                                        <property name="VisibleAP" value="0" vartype="3" />
                                    </ddsxmlobj>
                                </layoutobject>
                                <connector lineroutestyle="MSDDS.Rectilinear" sourceid="9" destid="25" sourceattachpoint="2" destattachpoint="19" segmenteditmode="0" bendpointeditmode="0" bendpointvisibility="0" relatedid="0" virtual="0">
                                    <point x="5882" y="9200" />
                                    <point x="5882" y="5963" />
                                    <point x="5494" y="5963" />
                                    <point x="5494" y="2725" />
                                </connector>
                            </ddscontrol>
                            <ddscontrol controlprogid="DdsShapes.DdsObjectManagedBridge.1" tooltip="tb_Metal_Protein_Potential_Col (dbo.tb_Metal_Protein_Potential_Col)" left="0" top="0" logicalid="93" controlid="27" masterid="0" hint1="0" hint2="0" width="6376" height="3149" noresize="0" nomove="0" nodefaultattachpoints="0" autodrag="1" usedefaultiddshape="1" selectable="1" showselectionhandles="1" allownudging="1" isannotation="0" dontautolayout="0" groupcollapsed="0" tabstop="1" visible="1" snaptogrid="0">
                                <control>
                                    <ddsxmlobjectstreaminitwrapper binary="00080000e81800004d0c0000" />
                                </control>
                                <layoutobject>
                                    <ddsxmlobj>
                                        <property name="LogicalObject" value="dbo_tb_Metal_Protein_Potential_Col" vartype="8" />
                                    </ddsxmlobj>
                                </layoutobject>
                                <shape groupshapeid="0" groupnode="0" />
                            </ddscontrol>
                            <ddscontrol controlprogid="MSDDS.Polyline" left="4538" top="2849" logicalid="94" controlid="28" masterid="0" hint1="0" hint2="0" width="1499" height="1284" noresize="0" nomove="0" nodefaultattachpoints="1" autodrag="0" usedefaultiddshape="0" selectable="1" showselectionhandles="0" allownudging="1" isannotation="0" dontautolayout="0" groupcollapsed="0" tabstop="1" visible="1" snaptogrid="0">
                                <control>
                                    <ddsxmlobj>
                                        <polyline endtypedst="6" endtypesrc="3" usercolor="0" linestyle="0" linerender="1" customendtypedstid="0" customendtypesrcid="0" adornsvisible="1" />
                                    </ddsxmlobj>
                                </control>
                                <layoutobject>
                                    <ddsxmlobj>
                                        <property name="LogicalObject" value="dataSet.Relations[tb_Metal_Protein_Potential_Col-tb_ICPMS_Metal]" vartype="8" />
                                        <property name="Virtual" value="0" vartype="11" />
                                        <property name="VisibleAP" value="0" vartype="3" />
                                    </ddsxmlobj>
                                </layoutobject>
                                <connector lineroutestyle="MSDDS.Rectilinear" sourceid="8" destid="27" sourceattachpoint="2" destattachpoint="17" segmenteditmode="0" bendpointeditmode="0" bendpointvisibility="0" relatedid="0" virtual="0">
                                    <point x="5637" y="3633" />
                                    <point x="5637" y="3233" />
                                    <point x="4962" y="3233" />
                                    <point x="4962" y="3549" />
                                    <point x="4838" y="3549" />
                                    <point x="4838" y="3149" />
                                </connector>
                            </ddscontrol>
                            <ddscontrol controlprogid="MSDDS.Polyline" left="6076" top="174" logicalid="95" controlid="29" masterid="0" hint1="0" hint2="0" width="5064" height="1821" noresize="0" nomove="0" nodefaultattachpoints="1" autodrag="0" usedefaultiddshape="0" selectable="1" showselectionhandles="0" allownudging="1" isannotation="0" dontautolayout="0" groupcollapsed="0" tabstop="1" visible="1" snaptogrid="0">
                                <control>
                                    <ddsxmlobj>
                                        <polyline endtypedst="6" endtypesrc="3" usercolor="0" linestyle="0" linerender="2" customendtypedstid="0" customendtypesrcid="0" adornsvisible="1" />
                                    </ddsxmlobj>
                                </control>
                                <layoutobject>
                                    <ddsxmlobj>
                                        <property name="LogicalObject" value="dataSet.Relations[tb_Metal_Protein_Potential_Col-tb_Column_Separation_Hierarchy]" vartype="8" />
                                        <property name="Virtual" value="0" vartype="11" />
                                        <property name="VisibleAP" value="0" vartype="3" />
                                    </ddsxmlobj>
                                </layoutobject>
                                <connector lineroutestyle="MSDDS.Rectilinear" sourceid="4" destid="27" sourceattachpoint="22" destattachpoint="23" segmenteditmode="0" bendpointeditmode="0" bendpointvisibility="0" relatedid="0" virtual="0">
                                    <point x="10840" y="1595" />
                                    <point x="8608" y="1595" />
                                    <point x="8608" y="474" />
                                    <point x="6376" y="474" />
                                </connector>
                            </ddscontrol>
                            <ddscontrol controlprogid="DdsShapes.DdsObjectManagedBridge.1" tooltip="tb_Metal_Protein_Potential_Overall (dbo.tb_Metal_Protein_Potential_Overall)" left="0" top="0" logicalid="96" controlid="30" masterid="0" hint1="0" hint2="0" width="6879" height="2725" noresize="0" nomove="0" nodefaultattachpoints="0" autodrag="1" usedefaultiddshape="1" selectable="1" showselectionhandles="1" allownudging="1" isannotation="0" dontautolayout="0" groupcollapsed="0" tabstop="1" visible="1" snaptogrid="0">
                                <control>
                                    <ddsxmlobjectstreaminitwrapper binary="00080000df1a0000a50a0000" />
                                </control>
                                <layoutobject>
                                    <ddsxmlobj>
                                        <property name="LogicalObject" value="dbo_tb_Metal_Protein_Potential_Overall" vartype="8" />
                                    </ddsxmlobj>
                                </layoutobject>
                                <shape groupshapeid="0" groupnode="0" />
                            </ddscontrol>
                            <ddscontrol controlprogid="MSDDS.Polyline" left="4789" top="2425" logicalid="97" controlid="31" masterid="0" hint1="0" hint2="0" width="2348" height="1708" noresize="0" nomove="0" nodefaultattachpoints="1" autodrag="0" usedefaultiddshape="0" selectable="1" showselectionhandles="0" allownudging="1" isannotation="0" dontautolayout="0" groupcollapsed="0" tabstop="1" visible="1" snaptogrid="0">
                                <control>
                                    <ddsxmlobj>
                                        <polyline endtypedst="6" endtypesrc="3" usercolor="0" linestyle="0" linerender="1" customendtypedstid="0" customendtypesrcid="0" adornsvisible="1" />
                                    </ddsxmlobj>
                                </control>
                                <layoutobject>
                                    <ddsxmlobj>
                                        <property name="LogicalObject" value="dataSet.Relations[tb_Metal_Protein_Potential_Overall-tb_ICPMS_Metal]" vartype="8" />
                                        <property name="Virtual" value="0" vartype="11" />
                                        <property name="VisibleAP" value="0" vartype="3" />
                                    </ddsxmlobj>
                                </layoutobject>
                                <connector lineroutestyle="MSDDS.Rectilinear" sourceid="8" destid="30" sourceattachpoint="6" destattachpoint="19" segmenteditmode="0" bendpointeditmode="0" bendpointvisibility="0" relatedid="0" virtual="0">
                                    <point x="6737" y="3633" />
                                    <point x="6737" y="3179" />
                                    <point x="5089" y="3179" />
                                    <point x="5089" y="2725" />
                                </connector>
                            </ddscontrol>
                            <ddscontrol controlprogid="DdsShapes.DdsObjectManagedBridge.1" tooltip="asvw_ICPMS_Peak_Overlap" left="0" top="0" logicalid="98" controlid="32" masterid="0" hint1="0" hint2="0" width="4789" height="3995" noresize="0" nomove="0" nodefaultattachpoints="0" autodrag="1" usedefaultiddshape="1" selectable="1" showselectionhandles="1" allownudging="1" isannotation="0" dontautolayout="0" groupcollapsed="0" tabstop="1" visible="1" snaptogrid="0">
                                <control>
                                    <ddsxmlobjectstreaminitwrapper binary="00080000b51200009b0f0000" />
                                </control>
                                <layoutobject>
                                    <ddsxmlobj>
                                        <property name="LogicalObject" value="asvw_ICPMS_Peak_Overlap" vartype="8" />
                                    </ddsxmlobj>
                                </layoutobject>
                                <shape groupshapeid="0" groupnode="0" />
                            </ddscontrol>
                            <ddscontrol controlprogid="DdsShapes.DdsObjectManagedBridge.1" tooltip="asvw_Column_ICPMS_Peak_Data_Overlap" left="0" top="0" logicalid="99" controlid="33" masterid="0" hint1="0" hint2="0" width="5159" height="2302" noresize="0" nomove="0" nodefaultattachpoints="0" autodrag="1" usedefaultiddshape="1" selectable="1" showselectionhandles="1" allownudging="1" isannotation="0" dontautolayout="0" groupcollapsed="0" tabstop="1" visible="1" snaptogrid="0">
                                <control>
                                    <ddsxmlobjectstreaminitwrapper binary="0008000027140000fe080000" />
                                </control>
                                <layoutobject>
                                    <ddsxmlobj>
                                        <property name="LogicalObject" value="asvw_Column_ICPMS_Peak_Data_Overlap" vartype="8" />
                                    </ddsxmlobj>
                                </layoutobject>
                                <shape groupshapeid="0" groupnode="0" />
                            </ddscontrol>
                            <ddscontrol controlprogid="MSDDS.Polyline" left="-700" top="301" logicalid="100" controlid="34" masterid="0" hint1="0" hint2="0" width="1000" height="996" noresize="0" nomove="0" nodefaultattachpoints="1" autodrag="0" usedefaultiddshape="0" selectable="1" showselectionhandles="0" allownudging="1" isannotation="0" dontautolayout="0" groupcollapsed="0" tabstop="1" visible="1" snaptogrid="0">
                                <control>
                                    <ddsxmlobj>
                                        <polyline endtypedst="6" endtypesrc="3" usercolor="0" linestyle="0" linerender="1" customendtypedstid="0" customendtypesrcid="0" adornsvisible="1" />
                                    </ddsxmlobj>
                                </control>
                                <layoutobject>
                                    <ddsxmlobj>
                                        <property name="LogicalObject" value="dataSet.Relations[asvw_Column_ICPMS_Peak_Data_Overlap-asvw_ICPMS_Peak_Overlap]" vartype="8" />
                                        <property name="Virtual" value="0" vartype="11" />
                                        <property name="VisibleAP" value="0" vartype="3" />
                                    </ddsxmlobj>
                                </layoutobject>
                                <connector lineroutestyle="MSDDS.Rectilinear" sourceid="32" destid="33" sourceattachpoint="20" destattachpoint="18" segmenteditmode="0" bendpointeditmode="0" bendpointvisibility="0" relatedid="0" virtual="0">
                                    <point x="0" y="897" />
                                    <point x="-400" y="897" />
                                    <point x="-400" y="601" />
                                    <point x="0" y="601" />
                                </connector>
                            </ddscontrol>
                            <ddscontrol controlprogid="MSDDS.Polyline" left="-280" top="301" logicalid="101" controlid="35" masterid="0" hint1="0" hint2="0" width="5739" height="949" noresize="0" nomove="0" nodefaultattachpoints="1" autodrag="0" usedefaultiddshape="0" selectable="1" showselectionhandles="0" allownudging="1" isannotation="0" dontautolayout="0" groupcollapsed="0" tabstop="1" visible="1" snaptogrid="0">
                                <control>
                                    <ddsxmlobj>
                                        <polyline endtypedst="6" endtypesrc="3" usercolor="0" linestyle="0" linerender="1" customendtypedstid="0" customendtypesrcid="0" adornsvisible="1" />
                                    </ddsxmlobj>
                                </control>
                                <layoutobject>
                                    <ddsxmlobj>
                                        <property name="LogicalObject" value="dataSet.Relations[asvw_Column_ICPMS_Peak_Data_Overlap-tb_Column_Fractions]" vartype="8" />
                                        <property name="Virtual" value="0" vartype="11" />
                                        <property name="VisibleAP" value="0" vartype="3" />
                                    </ddsxmlobj>
                                </layoutobject>
                                <connector lineroutestyle="MSDDS.Rectilinear" sourceid="1" destid="33" sourceattachpoint="16" destattachpoint="19" segmenteditmode="0" bendpointeditmode="0" bendpointvisibility="0" relatedid="0" virtual="0">
                                    <point x="20" y="850" />
                                    <point x="2589" y="850" />
                                    <point x="2589" y="601" />
                                    <point x="5159" y="601" />
                                </connector>
                            </ddscontrol>
                            <ddscontrol controlprogid="DdsShapes.DdsObjectManagedBridge.1" tooltip="asvw_ICPMS_Metal_Overlap" left="0" top="0" logicalid="102" controlid="36" masterid="0" hint1="0" hint2="0" width="4471" height="4419" noresize="0" nomove="0" nodefaultattachpoints="0" autodrag="1" usedefaultiddshape="1" selectable="1" showselectionhandles="1" allownudging="1" isannotation="0" dontautolayout="0" groupcollapsed="0" tabstop="1" visible="1" snaptogrid="0">
                                <control>
                                    <ddsxmlobjectstreaminitwrapper binary="000800007711000043110000" />
                                </control>
                                <layoutobject>
                                    <ddsxmlobj>
                                        <property name="LogicalObject" value="asvw_ICPMS_Metal_Overlap" vartype="8" />
                                    </ddsxmlobj>
                                </layoutobject>
                                <shape groupshapeid="0" groupnode="0" />
                            </ddscontrol>
                            <ddscontrol controlprogid="MSDDS.Polyline" left="-700" top="47" logicalid="103" controlid="37" masterid="0" hint1="0" hint2="0" width="1000" height="912" noresize="0" nomove="0" nodefaultattachpoints="1" autodrag="0" usedefaultiddshape="0" selectable="1" showselectionhandles="0" allownudging="1" isannotation="0" dontautolayout="0" groupcollapsed="0" tabstop="1" visible="1" snaptogrid="0">
                                <control>
                                    <ddsxmlobj>
                                        <polyline endtypedst="6" endtypesrc="3" usercolor="0" linestyle="0" linerender="1" customendtypedstid="0" customendtypesrcid="0" adornsvisible="1" />
                                    </ddsxmlobj>
                                </control>
                                <layoutobject>
                                    <ddsxmlobj>
                                        <property name="LogicalObject" value="dataSet.Relations[asvw_ICPMS_Peak_Overlap-asvw_ICPMS_Metal_Overlap]" vartype="8" />
                                        <property name="Virtual" value="0" vartype="11" />
                                        <property name="VisibleAP" value="0" vartype="3" />
                                    </ddsxmlobj>
                                </layoutobject>
                                <connector lineroutestyle="MSDDS.Rectilinear" sourceid="36" destid="32" sourceattachpoint="14" destattachpoint="18" segmenteditmode="0" bendpointeditmode="0" bendpointvisibility="0" relatedid="0" virtual="0">
                                    <point x="0" y="559" />
                                    <point x="-400" y="559" />
                                    <point x="-400" y="347" />
                                    <point x="0" y="347" />
                                </connector>
                            </ddscontrol>
                            <ddscontrol controlprogid="DdsShapes.DdsObjectManagedBridge.1" tooltip="asvw_PFids" left="-2938" top="6727" logicalid="104" controlid="38" masterid="0" hint1="0" hint2="0" width="3000" height="1879" noresize="0" nomove="0" nodefaultattachpoints="0" autodrag="1" usedefaultiddshape="1" selectable="1" showselectionhandles="1" allownudging="1" isannotation="0" dontautolayout="0" groupcollapsed="0" tabstop="1" visible="1" snaptogrid="0">
                                <control>
                                    <ddsxmlobjectstreaminitwrapper binary="00080000b80b000057070000" />
                                </control>
                                <layoutobject>
                                    <ddsxmlobj>
                                        <property name="LogicalObject" value="asvw_PFids" vartype="8" />
                                    </ddsxmlobj>
                                </layoutobject>
                                <shape groupshapeid="0" groupnode="0" />
                            </ddscontrol>
                            <ddscontrol controlprogid="MSDDS.Polyline" left="-437" top="0" logicalid="105" controlid="39" masterid="0" hint1="0" hint2="0" width="799" height="7516" noresize="0" nomove="0" nodefaultattachpoints="1" autodrag="0" usedefaultiddshape="0" selectable="1" showselectionhandles="0" allownudging="1" isannotation="0" dontautolayout="0" groupcollapsed="0" tabstop="1" visible="1" snaptogrid="0">
                                <control>
                                    <ddsxmlobj>
                                        <polyline endtypedst="6" endtypesrc="3" usercolor="0" linestyle="0" linerender="1" customendtypedstid="0" customendtypesrcid="0" adornsvisible="1" />
                                    </ddsxmlobj>
                                </control>
                                <layoutobject>
                                    <ddsxmlobj>
                                        <property name="LogicalObject" value="dataSet.Relations[tb_Column_Mascot_Protein_PFid-asvw_PFids]" vartype="8" />
                                        <property name="Virtual" value="0" vartype="11" />
                                        <property name="VisibleAP" value="0" vartype="3" />
                                    </ddsxmlobj>
                                </layoutobject>
                                <connector lineroutestyle="MSDDS.Rectilinear" sourceid="38" destid="14" sourceattachpoint="11" destattachpoint="18" segmenteditmode="0" bendpointeditmode="0" bendpointvisibility="0" relatedid="0" virtual="0">
                                    <point x="62" y="7116" />
                                    <point x="31" y="7116" />
                                    <point x="31" y="300" />
                                    <point x="0" y="300" />
                                </connector>
                            </ddscontrol>
                            <ddscontrol controlprogid="DdsShapes.DdsObjectManagedBridge.1" tooltip="tb_Cube_Procedure_Tree (dbo.tb_Cube_Procedure_Tree)" left="0" top="0" logicalid="106" controlid="40" masterid="0" hint1="0" hint2="0" width="4842" height="5000" noresize="0" nomove="0" nodefaultattachpoints="0" autodrag="1" usedefaultiddshape="1" selectable="1" showselectionhandles="1" allownudging="1" isannotation="0" dontautolayout="0" groupcollapsed="0" tabstop="1" visible="1" snaptogrid="0">
                                <control>
                                    <ddsxmlobjectstreaminitwrapper binary="00080000ea12000088130000" />
                                </control>
                                <layoutobject>
                                    <ddsxmlobj>
                                        <property name="LogicalObject" value="dbo_tb_Cube_Procedure_Tree" vartype="8" />
                                    </ddsxmlobj>
                                </layoutobject>
                                <shape groupshapeid="0" groupnode="0" />
                            </ddscontrol>
                            <ddscontrol controlprogid="DdsShapes.DdsObjectManagedBridge.1" tooltip="tb_IPMD_LF (dbo.tb_IPMD_LF)" left="10304" top="6715" logicalid="107" controlid="41" masterid="0" hint1="0" hint2="0" width="4260" height="5000" noresize="0" nomove="0" nodefaultattachpoints="0" autodrag="1" usedefaultiddshape="1" selectable="1" showselectionhandles="1" allownudging="1" isannotation="0" dontautolayout="0" groupcollapsed="0" tabstop="1" visible="1" snaptogrid="0">
                                <control>
                                    <ddsxmlobjectstreaminitwrapper binary="00080000a410000088130000" />
                                </control>
                                <layoutobject>
                                    <ddsxmlobj>
                                        <property name="LogicalObject" value="dbo_tb_IPMD_LF" vartype="8" />
                                    </ddsxmlobj>
                                </layoutobject>
                                <shape groupshapeid="0" groupnode="0" />
                            </ddscontrol>
                            <ddscontrol controlprogid="MSDDS.Polyline" left="-238" top="6717" logicalid="108" controlid="42" masterid="0" hint1="0" hint2="0" width="10842" height="1698" noresize="0" nomove="0" nodefaultattachpoints="1" autodrag="0" usedefaultiddshape="0" selectable="1" showselectionhandles="0" allownudging="1" isannotation="0" dontautolayout="0" groupcollapsed="0" tabstop="1" visible="1" snaptogrid="0">
                                <control>
                                    <ddsxmlobj>
                                        <polyline endtypedst="6" endtypesrc="3" usercolor="0" linestyle="0" linerender="1" customendtypedstid="0" customendtypesrcid="0" adornsvisible="1" />
                                    </ddsxmlobj>
                                </control>
                                <layoutobject>
                                    <ddsxmlobj>
                                        <property name="LogicalObject" value="dataSet.Relations[tb_IPMD_LF-asvw_PFids]" vartype="8" />
                                        <property name="Virtual" value="0" vartype="11" />
                                        <property name="VisibleAP" value="0" vartype="3" />
                                    </ddsxmlobj>
                                </layoutobject>
                                <connector lineroutestyle="MSDDS.Rectilinear" sourceid="38" destid="41" sourceattachpoint="11" destattachpoint="18" segmenteditmode="0" bendpointeditmode="0" bendpointvisibility="0" relatedid="0" virtual="0">
                                    <point x="62" y="7116" />
                                    <point x="5183" y="7116" />
                                    <point x="5183" y="8115" />
                                    <point x="10304" y="8115" />
                                </connector>
                            </ddscontrol>
                            <ddscontrol controlprogid="DdsShapes.DdsObjectManagedBridge.1" tooltip="tb_IPR_Entry_List (dbo.tb_IPR_Entry_List)" left="9309" top="13381" logicalid="109" controlid="43" masterid="0" hint1="0" hint2="0" width="3863" height="3149" noresize="0" nomove="0" nodefaultattachpoints="0" autodrag="1" usedefaultiddshape="1" selectable="1" showselectionhandles="1" allownudging="1" isannotation="0" dontautolayout="0" groupcollapsed="0" tabstop="1" visible="1" snaptogrid="0">
                                <control>
                                    <ddsxmlobjectstreaminitwrapper binary="00080000170f00004d0c0000" />
                                </control>
                                <layoutobject>
                                    <ddsxmlobj>
                                        <property name="LogicalObject" value="dbo_tb_IPR_Entry_List" vartype="8" />
                                    </ddsxmlobj>
                                </layoutobject>
                                <shape groupshapeid="0" groupnode="0" />
                            </ddscontrol>
                            <ddscontrol controlprogid="MSDDS.Polyline" left="10291" top="11415" logicalid="110" controlid="44" masterid="0" hint1="0" hint2="0" width="799" height="2466" noresize="0" nomove="0" nodefaultattachpoints="1" autodrag="0" usedefaultiddshape="0" selectable="1" showselectionhandles="0" allownudging="1" isannotation="0" dontautolayout="0" groupcollapsed="0" tabstop="1" visible="1" snaptogrid="0">
                                <control>
                                    <ddsxmlobj>
                                        <polyline endtypedst="6" endtypesrc="3" usercolor="0" linestyle="0" linerender="1" customendtypedstid="0" customendtypesrcid="0" adornsvisible="1" />
                                    </ddsxmlobj>
                                </control>
                                <layoutobject>
                                    <ddsxmlobj>
                                        <property name="LogicalObject" value="dataSet.Relations[FK_tb_IPMD_LF_tb_IPR_Entry_List]" vartype="8" />
                                        <property name="Virtual" value="0" vartype="11" />
                                        <property name="VisibleAP" value="0" vartype="3" />
                                    </ddsxmlobj>
                                </layoutobject>
                                <connector lineroutestyle="MSDDS.Rectilinear" sourceid="43" destid="41" sourceattachpoint="4" destattachpoint="1" segmenteditmode="0" bendpointeditmode="0" bendpointvisibility="0" relatedid="0" virtual="0">
                                    <point x="10690" y="13381" />
                                    <point x="10690" y="12548" />
                                    <point x="10784" y="12548" />
                                    <point x="10784" y="11715" />
                                </connector>
                            </ddscontrol>
                            <ddscontrol controlprogid="MSDDS.Polyline" left="4463" top="4301" logicalid="111" controlid="45" masterid="0" hint1="0" hint2="0" width="6141" height="3014" noresize="0" nomove="0" nodefaultattachpoints="1" autodrag="0" usedefaultiddshape="0" selectable="1" showselectionhandles="0" allownudging="1" isannotation="0" dontautolayout="0" groupcollapsed="0" tabstop="1" visible="1" snaptogrid="0">
                                <control>
                                    <ddsxmlobj>
                                        <polyline endtypedst="6" endtypesrc="3" usercolor="0" linestyle="0" linerender="1" customendtypedstid="0" customendtypesrcid="0" adornsvisible="1" />
                                    </ddsxmlobj>
                                </control>
                                <layoutobject>
                                    <ddsxmlobj>
                                        <property name="LogicalObject" value="dataSet.Relations[tb_IPMD_LF-tb_Column_Mascot_Protein_PFid]" vartype="8" />
                                        <property name="Virtual" value="0" vartype="11" />
                                        <property name="VisibleAP" value="0" vartype="3" />
                                    </ddsxmlobj>
                                </layoutobject>
                                <connector lineroutestyle="MSDDS.Rectilinear" sourceid="14" destid="41" sourceattachpoint="35" destattachpoint="14" segmenteditmode="0" bendpointeditmode="0" bendpointvisibility="0" relatedid="0" virtual="0">
                                    <point x="4763" y="4700" />
                                    <point x="7533" y="4700" />
                                    <point x="7533" y="7015" />
                                    <point x="10304" y="7015" />
                                </connector>
                            </ddscontrol>
                            <ddscontrol controlprogid="MSDDS.Polyline" left="-139" top="2579" logicalid="112" controlid="46" masterid="0" hint1="0" hint2="0" width="799" height="3199" noresize="0" nomove="0" nodefaultattachpoints="1" autodrag="0" usedefaultiddshape="0" selectable="1" showselectionhandles="0" allownudging="1" isannotation="0" dontautolayout="0" groupcollapsed="0" tabstop="1" visible="1" snaptogrid="0">
                                <control>
                                    <ddsxmlobj>
                                        <polyline endtypedst="6" endtypesrc="3" usercolor="0" linestyle="0" linerender="1" customendtypedstid="0" customendtypesrcid="0" adornsvisible="1" />
                                    </ddsxmlobj>
                                </control>
                                <layoutobject>
                                    <ddsxmlobj>
                                        <property name="LogicalObject" value="dataSet.Relations[FK__tb_Column__ICPMS__6B8FCA2D]" vartype="8" />
                                        <property name="Virtual" value="0" vartype="11" />
                                        <property name="VisibleAP" value="0" vartype="3" />
                                    </ddsxmlobj>
                                </layoutobject>
                                <connector lineroutestyle="MSDDS.Rectilinear" sourceid="15" destid="16" sourceattachpoint="1" destattachpoint="0" segmenteditmode="0" bendpointeditmode="0" bendpointvisibility="0" relatedid="0" virtual="0">
                                    <point x="260" y="3078" />
                                    <point x="260" y="5478" />
                                </connector>
                            </ddscontrol>
                            <ddscontrol controlprogid="MSDDS.Polyline" left="-700" top="2515" logicalid="113" controlid="47" masterid="0" hint1="0" hint2="0" width="1321" height="3185" noresize="0" nomove="0" nodefaultattachpoints="1" autodrag="0" usedefaultiddshape="0" selectable="1" showselectionhandles="0" allownudging="1" isannotation="0" dontautolayout="0" groupcollapsed="0" tabstop="1" visible="1" snaptogrid="0">
                                <control>
                                    <ddsxmlobj>
                                        <polyline endtypedst="6" endtypesrc="3" usercolor="0" linestyle="0" linerender="1" customendtypedstid="0" customendtypesrcid="0" adornsvisible="1" />
                                    </ddsxmlobj>
                                </control>
                                <layoutobject>
                                    <ddsxmlobj>
                                        <property name="LogicalObject" value="dataSet.Relations[FK__tb_Column__Colum__68B35D82]" vartype="8" />
                                        <property name="Virtual" value="0" vartype="11" />
                                        <property name="VisibleAP" value="0" vartype="3" />
                                    </ddsxmlobj>
                                </layoutobject>
                                <connector lineroutestyle="MSDDS.Rectilinear" sourceid="40" destid="15" sourceattachpoint="1" destattachpoint="26" segmenteditmode="0" bendpointeditmode="0" bendpointvisibility="0" relatedid="0" virtual="0">
                                    <point x="221" y="5000" />
                                    <point x="221" y="5400" />
                                    <point x="-400" y="5400" />
                                    <point x="-400" y="2815" />
                                    <point x="0" y="2815" />
                                </connector>
                            </ddscontrol>
                            <ddscontrol controlprogid="MSDDS.Polyline" left="4438" top="2750" logicalid="114" controlid="48" masterid="0" hint1="0" hint2="0" width="1025" height="919" noresize="0" nomove="0" nodefaultattachpoints="1" autodrag="0" usedefaultiddshape="0" selectable="1" showselectionhandles="0" allownudging="1" isannotation="0" dontautolayout="0" groupcollapsed="0" tabstop="1" visible="1" snaptogrid="0">
                                <control>
                                    <ddsxmlobj>
                                        <polyline endtypedst="6" endtypesrc="3" usercolor="0" linestyle="0" linerender="1" customendtypedstid="0" customendtypesrcid="0" adornsvisible="1" />
                                    </ddsxmlobj>
                                </control>
                                <layoutobject>
                                    <ddsxmlobj>
                                        <property name="LogicalObject" value="dataSet.Relations[FK__tb_Column__Masco__65D6F0D7]" vartype="8" />
                                        <property name="Virtual" value="0" vartype="11" />
                                        <property name="VisibleAP" value="0" vartype="3" />
                                    </ddsxmlobj>
                                </layoutobject>
                                <connector lineroutestyle="MSDDS.Rectilinear" sourceid="7" destid="14" sourceattachpoint="18" destattachpoint="29" segmenteditmode="0" bendpointeditmode="0" bendpointvisibility="0" relatedid="0" virtual="0">
                                    <point x="5138" y="3269" />
                                    <point x="4738" y="3269" />
                                    <point x="4738" y="3159" />
                                    <point x="5163" y="3159" />
                                    <point x="5163" y="3050" />
                                    <point x="4763" y="3050" />
                                </connector>
                            </ddscontrol>
                            <ddscontrol controlprogid="MSDDS.Polyline" left="3348" top="-499" logicalid="115" controlid="49" masterid="0" hint1="0" hint2="0" width="1794" height="1358" noresize="0" nomove="0" nodefaultattachpoints="1" autodrag="0" usedefaultiddshape="0" selectable="1" showselectionhandles="0" allownudging="1" isannotation="0" dontautolayout="0" groupcollapsed="0" tabstop="1" visible="1" snaptogrid="0">
                                <control>
                                    <ddsxmlobj>
                                        <polyline endtypedst="6" endtypesrc="3" usercolor="0" linestyle="0" linerender="1" customendtypedstid="0" customendtypesrcid="0" adornsvisible="1" />
                                    </ddsxmlobj>
                                </control>
                                <layoutobject>
                                    <ddsxmlobj>
                                        <property name="LogicalObject" value="dataSet.Relations[FK__tb_Column__Fract__62FA842C]" vartype="8" />
                                        <property name="Virtual" value="0" vartype="11" />
                                        <property name="VisibleAP" value="0" vartype="3" />
                                    </ddsxmlobj>
                                </layoutobject>
                                <connector lineroutestyle="MSDDS.Rectilinear" sourceid="1" destid="12" sourceattachpoint="12" destattachpoint="19" segmenteditmode="0" bendpointeditmode="0" bendpointvisibility="0" relatedid="0" virtual="0">
                                    <point x="3747" y="0" />
                                    <point x="3747" y="559" />
                                    <point x="4842" y="559" />
                                </connector>
                            </ddscontrol>
                            <ddscontrol controlprogid="MSDDS.Polyline" left="4438" top="2750" logicalid="116" controlid="50" masterid="0" hint1="0" hint2="0" width="1025" height="919" noresize="0" nomove="0" nodefaultattachpoints="1" autodrag="0" usedefaultiddshape="0" selectable="1" showselectionhandles="0" allownudging="1" isannotation="0" dontautolayout="0" groupcollapsed="0" tabstop="1" visible="1" snaptogrid="0">
                                <control>
                                    <ddsxmlobj>
                                        <polyline endtypedst="6" endtypesrc="3" usercolor="0" linestyle="0" linerender="1" customendtypedstid="0" customendtypesrcid="0" adornsvisible="1" />
                                    </ddsxmlobj>
                                </control>
                                <layoutobject>
                                    <ddsxmlobj>
                                        <property name="LogicalObject" value="dataSet.Relations[FK__tb_Column__Masco__601E1781]" vartype="8" />
                                        <property name="Virtual" value="0" vartype="11" />
                                        <property name="VisibleAP" value="0" vartype="3" />
                                    </ddsxmlobj>
                                </layoutobject>
                                <connector lineroutestyle="MSDDS.Rectilinear" sourceid="7" destid="11" sourceattachpoint="18" destattachpoint="29" segmenteditmode="0" bendpointeditmode="0" bendpointvisibility="0" relatedid="0" virtual="0">
                                    <point x="5138" y="3269" />
                                    <point x="4738" y="3269" />
                                    <point x="4738" y="3159" />
                                    <point x="5163" y="3159" />
                                    <point x="5163" y="3050" />
                                    <point x="4763" y="3050" />
                                </connector>
                            </ddscontrol>
                            <ddscontrol controlprogid="MSDDS.Polyline" left="4438" top="4069" logicalid="117" controlid="51" masterid="0" hint1="0" hint2="0" width="1000" height="846" noresize="0" nomove="0" nodefaultattachpoints="1" autodrag="0" usedefaultiddshape="0" selectable="1" showselectionhandles="0" allownudging="1" isannotation="0" dontautolayout="0" groupcollapsed="0" tabstop="1" visible="1" snaptogrid="0">
                                <control>
                                    <ddsxmlobj>
                                        <polyline endtypedst="6" endtypesrc="3" usercolor="0" linestyle="0" linerender="1" customendtypedstid="0" customendtypesrcid="0" adornsvisible="1" />
                                    </ddsxmlobj>
                                </control>
                                <layoutobject>
                                    <ddsxmlobj>
                                        <property name="LogicalObject" value="dataSet.Relations[FK__tb_Column__Masco__5D41AAD6]" vartype="8" />
                                        <property name="Virtual" value="0" vartype="11" />
                                        <property name="VisibleAP" value="0" vartype="3" />
                                    </ddsxmlobj>
                                </layoutobject>
                                <connector lineroutestyle="MSDDS.Rectilinear" sourceid="6" destid="7" sourceattachpoint="18" destattachpoint="22" segmenteditmode="0" bendpointeditmode="0" bendpointvisibility="0" relatedid="0" virtual="0">
                                    <point x="5138" y="4515" />
                                    <point x="4738" y="4515" />
                                    <point x="4738" y="4369" />
                                    <point x="5138" y="4369" />
                                </connector>
                            </ddscontrol>
                            <ddscontrol controlprogid="MSDDS.Polyline" left="-743" top="3516" logicalid="118" controlid="52" masterid="0" hint1="0" hint2="0" width="6181" height="1849" noresize="0" nomove="0" nodefaultattachpoints="1" autodrag="0" usedefaultiddshape="0" selectable="1" showselectionhandles="0" allownudging="1" isannotation="0" dontautolayout="0" groupcollapsed="0" tabstop="1" visible="1" snaptogrid="0">
                                <control>
                                    <ddsxmlobj>
                                        <polyline endtypedst="6" endtypesrc="3" usercolor="0" linestyle="0" linerender="1" customendtypedstid="0" customendtypesrcid="0" adornsvisible="1" />
                                    </ddsxmlobj>
                                </control>
                                <layoutobject>
                                    <ddsxmlobj>
                                        <property name="LogicalObject" value="dataSet.Relations[FK__tb_Column__Sampl__5A653E2B]" vartype="8" />
                                        <property name="Virtual" value="0" vartype="11" />
                                        <property name="VisibleAP" value="0" vartype="3" />
                                    </ddsxmlobj>
                                </layoutobject>
                                <connector lineroutestyle="MSDDS.Rectilinear" sourceid="5" destid="6" sourceattachpoint="31" destattachpoint="20" segmenteditmode="0" bendpointeditmode="0" bendpointvisibility="0" relatedid="0" virtual="0">
                                    <point x="-443" y="3915" />
                                    <point x="2347" y="3915" />
                                    <point x="2347" y="5065" />
                                    <point x="5138" y="5065" />
                                </connector>
                            </ddscontrol>
                            <ddscontrol controlprogid="MSDDS.Polyline" left="-743" top="-235" logicalid="119" controlid="53" masterid="0" hint1="0" hint2="0" width="1063" height="935" noresize="0" nomove="0" nodefaultattachpoints="1" autodrag="0" usedefaultiddshape="0" selectable="1" showselectionhandles="0" allownudging="1" isannotation="0" dontautolayout="0" groupcollapsed="0" tabstop="1" visible="1" snaptogrid="0">
                                <control>
                                    <ddsxmlobj>
                                        <polyline endtypedst="6" endtypesrc="3" usercolor="0" linestyle="0" linerender="1" customendtypedstid="0" customendtypesrcid="0" adornsvisible="1" />
                                    </ddsxmlobj>
                                </control>
                                <layoutobject>
                                    <ddsxmlobj>
                                        <property name="LogicalObject" value="dataSet.Relations[FK__tb_Column__Fract__5788D180]" vartype="8" />
                                        <property name="Virtual" value="0" vartype="11" />
                                        <property name="VisibleAP" value="0" vartype="3" />
                                    </ddsxmlobj>
                                </layoutobject>
                                <connector lineroutestyle="MSDDS.Rectilinear" sourceid="1" destid="5" sourceattachpoint="14" destattachpoint="17" segmenteditmode="0" bendpointeditmode="0" bendpointvisibility="0" relatedid="0" virtual="0">
                                    <point x="20" y="300" />
                                    <point x="-380" y="300" />
                                    <point x="-380" y="182" />
                                    <point x="-43" y="182" />
                                    <point x="-43" y="65" />
                                    <point x="-443" y="65" />
                                </connector>
                            </ddscontrol>
                            <ddscontrol controlprogid="MSDDS.Polyline" left="3874" top="-99" logicalid="120" controlid="54" masterid="0" hint1="0" hint2="0" width="1268" height="799" noresize="0" nomove="0" nodefaultattachpoints="1" autodrag="0" usedefaultiddshape="0" selectable="1" showselectionhandles="0" allownudging="1" isannotation="0" dontautolayout="0" groupcollapsed="0" tabstop="1" visible="1" snaptogrid="0">
                                <control>
                                    <ddsxmlobj>
                                        <polyline endtypedst="6" endtypesrc="3" usercolor="0" linestyle="0" linerender="1" customendtypedstid="0" customendtypesrcid="0" adornsvisible="1" />
                                    </ddsxmlobj>
                                </control>
                                <layoutobject>
                                    <ddsxmlobj>
                                        <property name="LogicalObject" value="dataSet.Relations[FK__tb_Column__Node___54AC64D5]" vartype="8" />
                                        <property name="Virtual" value="0" vartype="11" />
                                        <property name="VisibleAP" value="0" vartype="3" />
                                    </ddsxmlobj>
                                </layoutobject>
                                <connector lineroutestyle="MSDDS.Rectilinear" sourceid="40" destid="1" sourceattachpoint="19" destattachpoint="15" segmenteditmode="0" bendpointeditmode="0" bendpointvisibility="0" relatedid="0" virtual="0">
                                    <point x="4842" y="300" />
                                    <point x="4174" y="300" />
                                </connector>
                            </ddscontrol>
                            <ddscontrol controlprogid="DdsShapes.DdsObjectManagedBridge.1" tooltip="tb_Element_Series (dbo.tb_Element_Series)" left="13360" top="12361" logicalid="121" controlid="55" masterid="0" hint1="0" hint2="0" width="3916" height="1879" noresize="0" nomove="0" nodefaultattachpoints="0" autodrag="1" usedefaultiddshape="1" selectable="1" showselectionhandles="1" allownudging="1" isannotation="0" dontautolayout="0" groupcollapsed="0" tabstop="1" visible="1" snaptogrid="0">
                                <control>
                                    <ddsxmlobjectstreaminitwrapper binary="000800004c0f000057070000" />
                                </control>
                                <layoutobject>
                                    <ddsxmlobj>
                                        <property name="LogicalObject" value="dbo_tb_Element_Series" vartype="8" />
                                    </ddsxmlobj>
                                </layoutobject>
                                <shape groupshapeid="0" groupnode="0" />
                            </ddscontrol>
                            <ddscontrol controlprogid="DdsShapes.DdsObjectManagedBridge.1" tooltip="tb_Element (dbo.tb_Element)" left="13360" top="15191" logicalid="122" controlid="56" masterid="0" hint1="0" hint2="0" width="3916" height="3995" noresize="0" nomove="0" nodefaultattachpoints="0" autodrag="1" usedefaultiddshape="1" selectable="1" showselectionhandles="1" allownudging="1" isannotation="0" dontautolayout="0" groupcollapsed="0" tabstop="1" visible="1" snaptogrid="0">
                                <control>
                                    <ddsxmlobjectstreaminitwrapper binary="000800004c0f00009b0f0000" />
                                </control>
                                <layoutobject>
                                    <ddsxmlobj>
                                        <property name="LogicalObject" value="dbo_tb_Element" vartype="8" />
                                    </ddsxmlobj>
                                </layoutobject>
                                <shape groupshapeid="0" groupnode="0" />
                            </ddscontrol>
                            <ddscontrol controlprogid="MSDDS.Polyline" left="13269" top="13741" logicalid="123" controlid="57" masterid="0" hint1="0" hint2="0" width="799" height="1750" noresize="0" nomove="0" nodefaultattachpoints="1" autodrag="0" usedefaultiddshape="0" selectable="1" showselectionhandles="0" allownudging="1" isannotation="0" dontautolayout="0" groupcollapsed="0" tabstop="1" visible="1" snaptogrid="0">
                                <control>
                                    <ddsxmlobj>
                                        <polyline endtypedst="6" endtypesrc="3" usercolor="0" linestyle="0" linerender="1" customendtypedstid="0" customendtypesrcid="0" adornsvisible="1" />
                                    </ddsxmlobj>
                                </control>
                                <layoutobject>
                                    <ddsxmlobj>
                                        <property name="LogicalObject" value="dataSet.Relations[FK_tb_Element_tb_Element_Series]" vartype="8" />
                                        <property name="Virtual" value="0" vartype="11" />
                                        <property name="VisibleAP" value="0" vartype="3" />
                                    </ddsxmlobj>
                                </layoutobject>
                                <connector lineroutestyle="MSDDS.Rectilinear" sourceid="55" destid="56" sourceattachpoint="1" destattachpoint="0" segmenteditmode="0" bendpointeditmode="0" bendpointvisibility="0" relatedid="0" virtual="0">
                                    <point x="13668" y="14240" />
                                    <point x="13668" y="15191" />
                                </connector>
                            </ddscontrol>
                            <ddscontrol controlprogid="MSDDS.Polyline" left="13234" top="11415" logicalid="124" controlid="58" masterid="0" hint1="0" hint2="0" width="834" height="4276" noresize="0" nomove="0" nodefaultattachpoints="1" autodrag="0" usedefaultiddshape="0" selectable="1" showselectionhandles="0" allownudging="1" isannotation="0" dontautolayout="0" groupcollapsed="0" tabstop="1" visible="1" snaptogrid="0">
                                <control>
                                    <ddsxmlobj>
                                        <polyline endtypedst="6" endtypesrc="3" usercolor="0" linestyle="0" linerender="1" customendtypedstid="0" customendtypesrcid="0" adornsvisible="1" />
                                    </ddsxmlobj>
                                </control>
                                <layoutobject>
                                    <ddsxmlobj>
                                        <property name="LogicalObject" value="dataSet.Relations[FK_tb_IPMD_LF_tb_Element]" vartype="8" />
                                        <property name="Virtual" value="0" vartype="11" />
                                        <property name="VisibleAP" value="0" vartype="3" />
                                    </ddsxmlobj>
                                </layoutobject>
                                <connector lineroutestyle="MSDDS.Rectilinear" sourceid="56" destid="41" sourceattachpoint="0" destattachpoint="11" segmenteditmode="0" bendpointeditmode="0" bendpointvisibility="0" relatedid="0" virtual="0">
                                    <point x="13668" y="15191" />
                                    <point x="13668" y="13453" />
                                    <point x="13534" y="13453" />
                                    <point x="13534" y="11715" />
                                </connector>
                            </ddscontrol>
                            <ddscontrol controlprogid="DdsShapes.DdsObjectManagedBridge.1" tooltip="asvw_IPMD_LF" left="0" top="0" logicalid="125" controlid="59" masterid="0" hint1="0" hint2="0" width="4260" height="5000" noresize="0" nomove="0" nodefaultattachpoints="0" autodrag="1" usedefaultiddshape="1" selectable="1" showselectionhandles="1" allownudging="1" isannotation="0" dontautolayout="0" groupcollapsed="0" tabstop="1" visible="1" snaptogrid="0">
                                <control>
                                    <ddsxmlobjectstreaminitwrapper binary="00080000a410000088130000" />
                                </control>
                                <layoutobject>
                                    <ddsxmlobj>
                                        <property name="LogicalObject" value="asvw_IPMD_LF" vartype="8" />
                                    </ddsxmlobj>
                                </layoutobject>
                                <shape groupshapeid="0" groupnode="0" />
                            </ddscontrol>
                            <ddscontrol controlprogid="MSDDS.Polyline" left="3960" top="4400" logicalid="126" controlid="60" masterid="0" hint1="0" hint2="0" width="6644" height="3565" noresize="0" nomove="0" nodefaultattachpoints="1" autodrag="0" usedefaultiddshape="0" selectable="1" showselectionhandles="0" allownudging="1" isannotation="0" dontautolayout="0" groupcollapsed="0" tabstop="1" visible="1" snaptogrid="0">
                                <control>
                                    <ddsxmlobj>
                                        <polyline endtypedst="6" endtypesrc="3" usercolor="0" linestyle="0" linerender="1" customendtypedstid="0" customendtypesrcid="0" adornsvisible="1" />
                                    </ddsxmlobj>
                                </control>
                                <layoutobject>
                                    <ddsxmlobj>
                                        <property name="LogicalObject" value="dataSet.Relations[asvw_IPMD_LF-tb_IPMD_LF]" vartype="8" />
                                        <property name="Virtual" value="0" vartype="11" />
                                        <property name="VisibleAP" value="0" vartype="3" />
                                    </ddsxmlobj>
                                </layoutobject>
                                <connector lineroutestyle="MSDDS.Rectilinear" sourceid="41" destid="59" sourceattachpoint="16" destattachpoint="31" segmenteditmode="0" bendpointeditmode="0" bendpointvisibility="0" relatedid="0" virtual="0">
                                    <point x="10304" y="7565" />
                                    <point x="7282" y="7565" />
                                    <point x="7282" y="4700" />
                                    <point x="4260" y="4700" />
                                </connector>
                            </ddscontrol>
                            <ddscontrol controlprogid="DdsShapes.DdsObjectManagedBridge.1" tooltip="tb_GPA_Pvalue (dbo.tb_GPA_Pvalue)" left="16166" top="6025" logicalid="127" controlid="61" masterid="0" hint1="0" hint2="0" width="4128" height="2725" noresize="0" nomove="0" nodefaultattachpoints="0" autodrag="1" usedefaultiddshape="1" selectable="1" showselectionhandles="1" allownudging="1" isannotation="0" dontautolayout="0" groupcollapsed="0" tabstop="1" visible="1" snaptogrid="0">
                                <control>
                                    <ddsxmlobjectstreaminitwrapper binary="0008000020100000a50a0000" />
                                </control>
                                <layoutobject>
                                    <ddsxmlobj>
                                        <property name="LogicalObject" value="dbo_tb_GPA_Pvalue" vartype="8" />
                                    </ddsxmlobj>
                                </layoutobject>
                                <shape groupshapeid="0" groupnode="0" />
                            </ddscontrol>
                            <ddscontrol controlprogid="DdsShapes.DdsObjectManagedBridge.1" tooltip="tb_Element_Isotope (dbo.tb_Element_Isotope)" left="-346" top="12835" logicalid="128" controlid="62" masterid="0" hint1="0" hint2="0" width="4128" height="2725" noresize="0" nomove="0" nodefaultattachpoints="0" autodrag="1" usedefaultiddshape="1" selectable="1" showselectionhandles="1" allownudging="1" isannotation="0" dontautolayout="0" groupcollapsed="0" tabstop="1" visible="1" snaptogrid="0">
                                <control>
                                    <ddsxmlobjectstreaminitwrapper binary="0008000020100000a50a0000" />
                                </control>
                                <layoutobject>
                                    <ddsxmlobj>
                                        <property name="LogicalObject" value="dbo_tb_Element_Isotope" vartype="8" />
                                    </ddsxmlobj>
                                </layoutobject>
                                <shape groupshapeid="0" groupnode="0" />
                            </ddscontrol>
                            <ddscontrol controlprogid="MSDDS.Polyline" left="3482" top="14997" logicalid="129" controlid="63" masterid="0" hint1="0" hint2="0" width="10178" height="941" noresize="0" nomove="0" nodefaultattachpoints="1" autodrag="0" usedefaultiddshape="0" selectable="1" showselectionhandles="0" allownudging="1" isannotation="0" dontautolayout="0" groupcollapsed="0" tabstop="1" visible="1" snaptogrid="0">
                                <control>
                                    <ddsxmlobj>
                                        <polyline endtypedst="6" endtypesrc="3" usercolor="0" linestyle="0" linerender="1" customendtypedstid="0" customendtypesrcid="0" adornsvisible="1" />
                                    </ddsxmlobj>
                                </control>
                                <layoutobject>
                                    <ddsxmlobj>
                                        <property name="LogicalObject" value="dataSet.Relations[FK_tb_Element_Isotope_tb_Element]" vartype="8" />
                                        <property name="Virtual" value="0" vartype="11" />
                                        <property name="VisibleAP" value="0" vartype="3" />
                                    </ddsxmlobj>
                                </layoutobject>
                                <connector lineroutestyle="MSDDS.Rectilinear" sourceid="56" destid="62" sourceattachpoint="14" destattachpoint="23" segmenteditmode="0" bendpointeditmode="0" bendpointvisibility="0" relatedid="0" virtual="0">
                                    <point x="13360" y="15538" />
                                    <point x="8571" y="15538" />
                                    <point x="8571" y="15297" />
                                    <point x="3782" y="15297" />
                                </connector>
                            </ddscontrol>
                            <ddscontrol controlprogid="MSDDS.Polyline" left="2969" top="7752" logicalid="130" controlid="64" masterid="0" hint1="0" hint2="0" width="2418" height="5583" noresize="0" nomove="0" nodefaultattachpoints="1" autodrag="0" usedefaultiddshape="0" selectable="1" showselectionhandles="0" allownudging="1" isannotation="0" dontautolayout="0" groupcollapsed="0" tabstop="1" visible="1" snaptogrid="0">
                                <control>
                                    <ddsxmlobj>
                                        <polyline endtypedst="6" endtypesrc="3" usercolor="0" linestyle="0" linerender="1" customendtypedstid="0" customendtypesrcid="0" adornsvisible="1" />
                                    </ddsxmlobj>
                                </control>
                                <layoutobject>
                                    <ddsxmlobj>
                                        <property name="LogicalObject" value="dataSet.Relations[FK_tb_ICPMS_Metal_tb_Element_Isotope]" vartype="8" />
                                        <property name="Virtual" value="0" vartype="11" />
                                        <property name="VisibleAP" value="0" vartype="3" />
                                    </ddsxmlobj>
                                </layoutobject>
                                <connector lineroutestyle="MSDDS.Rectilinear" sourceid="62" destid="8" sourceattachpoint="12" destattachpoint="1" segmenteditmode="0" bendpointeditmode="0" bendpointvisibility="0" relatedid="0" virtual="0">
                                    <point x="3368" y="12835" />
                                    <point x="3368" y="10444" />
                                    <point x="5087" y="10444" />
                                    <point x="5087" y="8052" />
                                </connector>
                            </ddscontrol>
                            <ddscontrol controlprogid="MSDDS.Polyline" left="3482" top="8187" logicalid="131" controlid="65" masterid="0" hint1="0" hint2="0" width="12984" height="5310" noresize="0" nomove="0" nodefaultattachpoints="1" autodrag="0" usedefaultiddshape="0" selectable="1" showselectionhandles="0" allownudging="1" isannotation="0" dontautolayout="0" groupcollapsed="0" tabstop="1" visible="1" snaptogrid="0">
                                <control>
                                    <ddsxmlobj>
                                        <polyline endtypedst="6" endtypesrc="3" usercolor="0" linestyle="0" linerender="1" customendtypedstid="0" customendtypesrcid="0" adornsvisible="1" />
                                    </ddsxmlobj>
                                </control>
                                <layoutobject>
                                    <ddsxmlobj>
                                        <property name="LogicalObject" value="dataSet.Relations[FK_tb_GPA_Pvalue_tb_Element_Isotope]" vartype="8" />
                                        <property name="Virtual" value="0" vartype="11" />
                                        <property name="VisibleAP" value="0" vartype="3" />
                                    </ddsxmlobj>
                                </layoutobject>
                                <connector lineroutestyle="MSDDS.Rectilinear" sourceid="62" destid="61" sourceattachpoint="15" destattachpoint="22" segmenteditmode="0" bendpointeditmode="0" bendpointvisibility="0" relatedid="0" virtual="0">
                                    <point x="3782" y="13097" />
                                    <point x="9974" y="13097" />
                                    <point x="9974" y="8487" />
                                    <point x="16166" y="8487" />
                                </connector>
                            </ddscontrol>
                            <ddscontrol controlprogid="DdsShapes.DdsObjectManagedBridge.1" tooltip="asvw_Mining_Metal_Protein_INPUT" left="4336" top="14678" logicalid="132" controlid="66" masterid="0" hint1="0" hint2="0" width="4683" height="4419" noresize="0" nomove="0" nodefaultattachpoints="0" autodrag="1" usedefaultiddshape="1" selectable="1" showselectionhandles="1" allownudging="1" isannotation="0" dontautolayout="0" groupcollapsed="0" tabstop="1" visible="1" snaptogrid="0">
                                <control>
                                    <ddsxmlobjectstreaminitwrapper binary="000800004b12000043110000" />
                                </control>
                                <layoutobject>
                                    <ddsxmlobj>
                                        <property name="LogicalObject" value="asvw_Mining_Metal_Protein_INPUT" vartype="8" />
                                    </ddsxmlobj>
                                </layoutobject>
                                <shape groupshapeid="0" groupnode="0" />
                            </ddscontrol>
                        </dds>
                    </Value>
                </Annotation>
                <Annotation>
                    <Name>http://schemas.microsoft.com/DataWarehouse/Designer/1.0:ShowFriendlyNames</Name>
                    <Value>true</Value>
                </Annotation>
                <Annotation>
                    <Name>http://schemas.microsoft.com/DataWarehouse/Designer/1.0:ShowRelationshipNames</Name>
                    <Value>false</Value>
                </Annotation>
                <Annotation>
                    <Name>http://schemas.microsoft.com/DataWarehouse/Designer/1.0:UseDiagramDefaultLayout</Name>
                    <Value>true</Value>
                </Annotation>
                <Annotation>
                    <Name>http://schemas.microsoft.com/DataWarehouse/Designer/1.0:DiagramViewPortLeft</Name>
                    <Value>-2359</Value>
                </Annotation>
                <Annotation>
                    <Name>http://schemas.microsoft.com/DataWarehouse/Designer/1.0:DiagramViewPortTop</Name>
                    <Value>-785</Value>
                </Annotation>
                <Annotation>
                    <Name>http://schemas.microsoft.com/DataWarehouse/Designer/1.0:DiagramBoundingLeft</Name>
                    <Value>-4438</Value>
                </Annotation>
                <Annotation>
                    <Name>http://schemas.microsoft.com/DataWarehouse/Designer/1.0:DiagramBoundingTop</Name>
                    <Value>-785</Value>
                </Annotation>
                <Annotation>
                    <Name>http://schemas.microsoft.com/DataWarehouse/Designer/1.0:DiagramZoom</Name>
                    <Value>100</Value>
                </Annotation>
            </Annotations>
            <Language>1033</Language>
            <Collation>Latin1_General_CI_AS</Collation>
            <Dimensions>
                <Dimension>
                    <ID>Tb Column Separation Hierarchy</ID>
                    <Name>Tb Column Separation Hierarchy</Name>
                    <DimensionID>Tb Column Separation Hierarchy</DimensionID>
                    <Attributes>
                        <Attribute>
                            <AttributeID>Tb Column Separation Hierarchy</AttributeID>
                        </Attribute>
                        <Attribute>
                            <AttributeID>Separation Hierarchy Code P Key</AttributeID>
                        </Attribute>
                        <Attribute>
                            <AttributeID>Local Metal</AttributeID>
                        </Attribute>
                        <Attribute>
                            <AttributeID>Local Pool</AttributeID>
                        </Attribute>
                        <Attribute>
                            <AttributeID>Local Separation Type</AttributeID>
                        </Attribute>
                        <Attribute>
                            <AttributeID>Local Separation Initial</AttributeID>
                        </Attribute>
                        <Attribute>
                            <AttributeID>Local Level</AttributeID>
                        </Attribute>
                        <Attribute>
                            <AttributeID>Local Name</AttributeID>
                        </Attribute>
                        <Attribute>
                            <AttributeID>Column Pool Key</AttributeID>
                        </Attribute>
                        <Attribute>
                            <AttributeID>Column Parent Key</AttributeID>
                        </Attribute>
                        <Attribute>
                            <AttributeID>Node Parent</AttributeID>
                        </Attribute>
                        <Attribute>
                            <AttributeID>Column Local Name</AttributeID>
                        </Attribute>
                        <Attribute>
                            <AttributeID>Full Hierarchy Name</AttributeID>
                        </Attribute>
                        <Attribute>
                            <AttributeID>Column Hierarchy Name</AttributeID>
                        </Attribute>
                        <Attribute>
                            <AttributeID>Fraction Code F Key</AttributeID>
                        </Attribute>
                        <Attribute>
                            <AttributeID>Fraction Code F Key 1</AttributeID>
                        </Attribute>
                    </Attributes>
                </Dimension>
                <Dimension>
                    <ID>Tb Column Fractions</ID>
                    <Name>Tb Column Fractions</Name>
                    <DimensionID>Tb Column Fractions</DimensionID>
                    <Attributes>
                        <Attribute>
                            <AttributeID>Tb Column Fractions</AttributeID>
                        </Attribute>
                        <Attribute>
                            <AttributeID>Fraction ID</AttributeID>
                        </Attribute>
                        <Attribute>
                            <AttributeID>Growth Code F Key</AttributeID>
                        </Attribute>
                        <Attribute>
                            <AttributeID>Separation Code F Key</AttributeID>
                        </Attribute>
                        <Attribute>
                            <AttributeID>Fraction Type</AttributeID>
                        </Attribute>
                        <Attribute>
                            <AttributeID>Location Code F Key</AttributeID>
                        </Attribute>
                        <Attribute>
                            <AttributeID>Gradient Code F Key</AttributeID>
                        </Attribute>
                        <Attribute>
                            <AttributeID>Fraction Number</AttributeID>
                        </Attribute>
                        <Attribute>
                            <AttributeID>Fraction Position</AttributeID>
                        </Attribute>
                        <Attribute>
                            <AttributeID>Label Line 1</AttributeID>
                        </Attribute>
                        <Attribute>
                            <AttributeID>Label Line 2</AttributeID>
                        </Attribute>
                        <Attribute>
                            <AttributeID>Label Line 3</AttributeID>
                        </Attribute>
                        <Attribute>
                            <AttributeID>Fraction Volume m L</AttributeID>
                        </Attribute>
                        <Attribute>
                            <AttributeID>Fraction Mass Mg</AttributeID>
                        </Attribute>
                        <Attribute>
                            <AttributeID>Fraction Description</AttributeID>
                        </Attribute>
                        <Attribute>
                            <AttributeID>Fraction Contact</AttributeID>
                        </Attribute>
                        <Attribute>
                            <AttributeID>Fraction Active</AttributeID>
                        </Attribute>
                        <Attribute>
                            <AttributeID>Node Left</AttributeID>
                        </Attribute>
                        <Attribute>
                            <AttributeID>Node Right</AttributeID>
                        </Attribute>
                        <Attribute>
                            <AttributeID>Node Depth</AttributeID>
                        </Attribute>
                        <Attribute>
                            <AttributeID>Node Ordinal</AttributeID>
                        </Attribute>
                        <Attribute>
                            <AttributeID>Node Index</AttributeID>
                        </Attribute>
                        <Attribute>
                            <AttributeID>Column Parent</AttributeID>
                        </Attribute>
                        <Attribute>
                            <AttributeID>Column Pool</AttributeID>
                        </Attribute>
                        <Attribute>
                            <AttributeID>Acid Washed Vessel</AttributeID>
                        </Attribute>
                        <Attribute>
                            <AttributeID>Node Parent</AttributeID>
                            <AttributeHierarchyVisible>false</AttributeHierarchyVisible>
                        </Attribute>
                        <Attribute>
                            <AttributeID>Fraction Code P Key</AttributeID>
                        </Attribute>
                        <Attribute>
                            <AttributeID>Fraction Pos Id</AttributeID>
                        </Attribute>
                    </Attributes>
                </Dimension>
                <Dimension>
                    <ID>Tb Column Samples</ID>
                    <Name>Tb Column Samples</Name>
                    <DimensionID>Tb Column Samples</DimensionID>
                    <Attributes>
                        <Attribute>
                            <AttributeID>Tb Column Samples</AttributeID>
                        </Attribute>
                        <Attribute>
                            <AttributeID>Sample ID</AttributeID>
                        </Attribute>
                        <Attribute>
                            <AttributeID>Sample Number</AttributeID>
                        </Attribute>
                        <Attribute>
                            <AttributeID>Sample Volume m L</AttributeID>
                        </Attribute>
                        <Attribute>
                            <AttributeID>Sample Type</AttributeID>
                        </Attribute>
                        <Attribute>
                            <AttributeID>Sample Date</AttributeID>
                        </Attribute>
                        <Attribute>
                            <AttributeID>Buffer Type</AttributeID>
                        </Attribute>
                        <Attribute>
                            <AttributeID>Buffer Conc m M</AttributeID>
                        </Attribute>
                        <Attribute>
                            <AttributeID>Buffer Additions</AttributeID>
                        </Attribute>
                        <Attribute>
                            <AttributeID>Location Code F Key</AttributeID>
                        </Attribute>
                        <Attribute>
                            <AttributeID>Comment Code F Key</AttributeID>
                        </Attribute>
                        <Attribute>
                            <AttributeID>Sampled By</AttributeID>
                        </Attribute>
                        <Attribute>
                            <AttributeID>Acid Washed Vessel</AttributeID>
                        </Attribute>
                        <Attribute>
                            <AttributeID>Fraction Code F Key</AttributeID>
                            <AttributeHierarchyVisible>false</AttributeHierarchyVisible>
                        </Attribute>
                    </Attributes>
                </Dimension>
                <Dimension>
                    <ID>Tb Column Mascot Header</ID>
                    <Name>Tb Column Mascot Header</Name>
                    <DimensionID>Tb Column Mascot Header</DimensionID>
                    <Attributes>
                        <Attribute>
                            <AttributeID>Tb Column Mascot Header</AttributeID>
                        </Attribute>
                        <Attribute>
                            <AttributeID>XML File Name</AttributeID>
                        </Attribute>
                        <Attribute>
                            <AttributeID>Mass Spec Type</AttributeID>
                        </Attribute>
                        <Attribute>
                            <AttributeID>Plate Code F Key</AttributeID>
                        </Attribute>
                        <Attribute>
                            <AttributeID>Well Name</AttributeID>
                        </Attribute>
                        <Attribute>
                            <AttributeID>Plate Well Name</AttributeID>
                        </Attribute>
                        <Attribute>
                            <AttributeID>Gel Band ID</AttributeID>
                        </Attribute>
                        <Attribute>
                            <AttributeID>Load Sequence</AttributeID>
                        </Attribute>
                        <Attribute>
                            <AttributeID>COM</AttributeID>
                        </Attribute>
                        <Attribute>
                            <AttributeID>Date</AttributeID>
                        </Attribute>
                        <Attribute>
                            <AttributeID>USERNAME</AttributeID>
                        </Attribute>
                        <Attribute>
                            <AttributeID>USEREMAIL</AttributeID>
                        </Attribute>
                        <Attribute>
                            <AttributeID>URI</AttributeID>
                        </Attribute>
                        <Attribute>
                            <AttributeID>FILENAME</AttributeID>
                        </Attribute>
                        <Attribute>
                            <AttributeID>FORMAT</AttributeID>
                        </Attribute>
                        <Attribute>
                            <AttributeID>SEARCH</AttributeID>
                        </Attribute>
                        <Attribute>
                            <AttributeID>Mascot Ver</AttributeID>
                        </Attribute>
                        <Attribute>
                            <AttributeID>DB</AttributeID>
                        </Attribute>
                        <Attribute>
                            <AttributeID>Fasta Ver</AttributeID>
                        </Attribute>
                        <Attribute>
                            <AttributeID>Num Seqs</AttributeID>
                        </Attribute>
                        <Attribute>
                            <AttributeID>Num Residues</AttributeID>
                        </Attribute>
                        <Attribute>
                            <AttributeID>Num Seqs After Tax</AttributeID>
                        </Attribute>
                        <Attribute>
                            <AttributeID>Error Tolerant Num</AttributeID>
                        </Attribute>
                        <Attribute>
                            <AttributeID>Num Queries</AttributeID>
                        </Attribute>
                        <Attribute>
                            <AttributeID>File Comment</AttributeID>
                        </Attribute>
                        <Attribute>
                            <AttributeID>Sample Code F Key</AttributeID>
                            <AttributeHierarchyVisible>false</AttributeHierarchyVisible>
                        </Attribute>
                    </Attributes>
                </Dimension>
                <Dimension>
                    <ID>Tb Column Mascot Hit</ID>
                    <Name>Tb Column Mascot Hit</Name>
                    <DimensionID>Tb Column Mascot Hit</DimensionID>
                    <Attributes>
                        <Attribute>
                            <AttributeID>Tb Column Mascot Hit</AttributeID>
                        </Attribute>
                        <Attribute>
                            <AttributeID>Number</AttributeID>
                        </Attribute>
                        <Attribute>
                            <AttributeID>Mascot Header Code F Key</AttributeID>
                            <AttributeHierarchyVisible>false</AttributeHierarchyVisible>
                        </Attribute>
                    </Attributes>
                </Dimension>
                <Dimension>
                    <ID>Tb ICPMS Metal</ID>
                    <Name>Tb ICPMS Metal</Name>
                    <DimensionID>Tb ICPMS Metal</DimensionID>
                    <Attributes>
                        <Attribute>
                            <AttributeID>Tb ICPMS Metal</AttributeID>
                        </Attribute>
                        <Attribute>
                            <AttributeID>Metal ID</AttributeID>
                        </Attribute>
                        <Attribute>
                            <AttributeID>Atomic Number</AttributeID>
                        </Attribute>
                        <Attribute>
                            <AttributeID>Isotopic Mass</AttributeID>
                        </Attribute>
                        <Attribute>
                            <AttributeID>Metal Symbol</AttributeID>
                        </Attribute>
                        <Attribute>
                            <AttributeID>Metal Name</AttributeID>
                        </Attribute>
                        <Attribute>
                            <AttributeID>Default Data Public</AttributeID>
                        </Attribute>
                        <Attribute>
                            <AttributeID>Default Collision Mode</AttributeID>
                        </Attribute>
                    </Attributes>
                </Dimension>
                <Dimension>
                    <ID>Tb ICPMS Peak</ID>
                    <Name>Tb ICPMS Peak</Name>
                    <DimensionID>Tb ICPMS Peak</DimensionID>
                    <Attributes>
                        <Attribute>
                            <AttributeID>Tb ICPMS Peak</AttributeID>
                        </Attribute>
                        <Attribute>
                            <AttributeID>ICPMS Dataset Code F Key</AttributeID>
                        </Attribute>
                        <Attribute>
                            <AttributeID>ICPMS Metal Code F Key</AttributeID>
                        </Attribute>
                        <Attribute>
                            <AttributeID>ICPMS Peak Name</AttributeID>
                        </Attribute>
                        <Attribute>
                            <AttributeID>ICPMS Peak Letter</AttributeID>
                        </Attribute>
                        <Attribute>
                            <AttributeID>ICPMS Peak Ordinal</AttributeID>
                        </Attribute>
                        <Attribute>
                            <AttributeID>ICPMS Peak Comments</AttributeID>
                        </Attribute>
                    </Attributes>
                </Dimension>
                <Dimension>
                    <ID>Tb Column Mascot Protein P Fid</ID>
                    <Name>Tb Column Mascot Protein PFid</Name>
                    <DimensionID>Tb Column Mascot Protein P Fid</DimensionID>
                    <Attributes>
                        <Attribute>
                            <AttributeID>Tb Column Mascot Protein P Fid</AttributeID>
                        </Attribute>
                        <Attribute>
                            <AttributeID>Prot Desc</AttributeID>
                        </Attribute>
                        <Attribute>
                            <AttributeID>Prot Score</AttributeID>
                        </Attribute>
                        <Attribute>
                            <AttributeID>Prot Thresh</AttributeID>
                        </Attribute>
                        <Attribute>
                            <AttributeID>Prot Expect</AttributeID>
                        </Attribute>
                        <Attribute>
                            <AttributeID>Prot Mass</AttributeID>
                        </Attribute>
                        <Attribute>
                            <AttributeID>Prot Matches</AttributeID>
                        </Attribute>
                        <Attribute>
                            <AttributeID>Prot Cover</AttributeID>
                        </Attribute>
                        <Attribute>
                            <AttributeID>Prot Len</AttributeID>
                        </Attribute>
                        <Attribute>
                            <AttributeID>Prot Pi</AttributeID>
                        </Attribute>
                        <Attribute>
                            <AttributeID>Prot Tax Str</AttributeID>
                        </Attribute>
                        <Attribute>
                            <AttributeID>Prot Tax Id</AttributeID>
                        </Attribute>
                        <Attribute>
                            <AttributeID>Accession</AttributeID>
                        </Attribute>
                        <Attribute>
                            <AttributeID>Gi</AttributeID>
                        </Attribute>
                        <Attribute>
                            <AttributeID>P Fid</AttributeID>
                        </Attribute>
                        <Attribute>
                            <AttributeID>Mascot Hit Code F Key</AttributeID>
                            <AttributeHierarchyVisible>false</AttributeHierarchyVisible>
                        </Attribute>
                        <Attribute>
                            <AttributeID>p I</AttributeID>
                        </Attribute>
                    </Attributes>
                </Dimension>
                <Dimension>
                    <ID>Tb Column ICPMS Dataset</ID>
                    <Name>Tb Column ICPMS Dataset</Name>
                    <DimensionID>Tb Column ICPMS Dataset</DimensionID>
                    <Attributes>
                        <Attribute>
                            <AttributeID>Tb Column ICPMS Dataset</AttributeID>
                        </Attribute>
                        <Attribute>
                            <AttributeID>ICPMS Dataset Name</AttributeID>
                        </Attribute>
                        <Attribute>
                            <AttributeID>ICPMS Dataset Comments</AttributeID>
                        </Attribute>
                        <Attribute>
                            <AttributeID>Column Fraction Code F Key</AttributeID>
                            <AttributeHierarchyVisible>false</AttributeHierarchyVisible>
                        </Attribute>
                        <Attribute>
                            <AttributeID>Pruned Tree Name</AttributeID>
                        </Attribute>
                    </Attributes>
                </Dimension>
                <Dimension>
                    <ID>Asvw ICPMS Peak Overlap</ID>
                    <Name>Asvw ICPMS Peak Overlap</Name>
                    <DimensionID>Asvw ICPMS Peak Overlap</DimensionID>
                    <Attributes>
                        <Attribute>
                            <AttributeID>Asvw ICPMS Peak Overlap</AttributeID>
                        </Attribute>
                        <Attribute>
                            <AttributeID>ICPMS Dataset Code F Key</AttributeID>
                        </Attribute>
                        <Attribute>
                            <AttributeID>ICPMS Peak Name</AttributeID>
                        </Attribute>
                        <Attribute>
                            <AttributeID>ICPMS Peak Letter</AttributeID>
                        </Attribute>
                        <Attribute>
                            <AttributeID>ICPMS Peak Ordinal</AttributeID>
                        </Attribute>
                        <Attribute>
                            <AttributeID>ICPMS Peak Comments</AttributeID>
                        </Attribute>
                        <Attribute>
                            <AttributeID>ICPMS Metal Code F Key</AttributeID>
                            <AttributeHierarchyVisible>false</AttributeHierarchyVisible>
                        </Attribute>
                    </Attributes>
                </Dimension>
                <Dimension>
                    <ID>Asvw ICPMS Metal Overlap</ID>
                    <Name>Asvw ICPMS Metal Overlap</Name>
                    <DimensionID>Asvw ICPMS Metal Overlap</DimensionID>
                    <Attributes>
                        <Attribute>
                            <AttributeID>Asvw ICPMS Metal Overlap</AttributeID>
                        </Attribute>
                        <Attribute>
                            <AttributeID>Metal ID</AttributeID>
                        </Attribute>
                        <Attribute>
                            <AttributeID>Atomic Number</AttributeID>
                        </Attribute>
                        <Attribute>
                            <AttributeID>Isotopic Mass</AttributeID>
                        </Attribute>
                        <Attribute>
                            <AttributeID>Metal Symbol</AttributeID>
                        </Attribute>
                        <Attribute>
                            <AttributeID>Metal Name</AttributeID>
                        </Attribute>
                        <Attribute>
                            <AttributeID>Default Data Public</AttributeID>
                        </Attribute>
                        <Attribute>
                            <AttributeID>Default Collision Mode</AttributeID>
                        </Attribute>
                    </Attributes>
                </Dimension>
                <Dimension>
                    <ID>Asvw P Fids</ID>
                    <Name>Asvw P Fids</Name>
                    <DimensionID>Asvw P Fids</DimensionID>
                    <Attributes>
                        <Attribute>
                            <AttributeID>Asvw P Fids</AttributeID>
                        </Attribute>
                        <Attribute>
                            <AttributeID>Gi</AttributeID>
                        </Attribute>
                    </Attributes>
                </Dimension>
                <Dimension>
                    <ID>Tb Cube Procedure Tree</ID>
                    <Name>Tb Cube Procedure Tree</Name>
                    <DimensionID>Tb Cube Procedure Tree</DimensionID>
                    <Attributes>
                        <Attribute>
                            <AttributeID>Tb Cube Procedure Tree</AttributeID>
                        </Attribute>
                        <Attribute>
                            <AttributeID>Procedure Tree Code P Key</AttributeID>
                        </Attribute>
                        <Attribute>
                            <AttributeID>Input ID</AttributeID>
                        </Attribute>
                        <Attribute>
                            <AttributeID>Separation Type</AttributeID>
                        </Attribute>
                        <Attribute>
                            <AttributeID>Separation Initial</AttributeID>
                        </Attribute>
                        <Attribute>
                            <AttributeID>Local Level</AttributeID>
                        </Attribute>
                        <Attribute>
                            <AttributeID>Node Name</AttributeID>
                        </Attribute>
                        <Attribute>
                            <AttributeID>Node Parent</AttributeID>
                        </Attribute>
                        <Attribute>
                            <AttributeID>Pruned Parent Key</AttributeID>
                        </Attribute>
                        <Attribute>
                            <AttributeID>Pruned Input ID Key</AttributeID>
                        </Attribute>
                        <Attribute>
                            <AttributeID>Full Tree Name</AttributeID>
                        </Attribute>
                        <Attribute>
                            <AttributeID>Pruned Tree Name</AttributeID>
                        </Attribute>
                        <Attribute>
                            <AttributeID>Pruned Local Name</AttributeID>
                        </Attribute>
                    </Attributes>
                </Dimension>
                <Dimension>
                    <ID>Tb Column ICPMS Run</ID>
                    <Name>Tb Column ICPMS Run</Name>
                    <DimensionID>Tb Column ICPMS Run 1</DimensionID>
                    <Attributes>
                        <Attribute>
                            <AttributeID>Tb Column ICPMS Run</AttributeID>
                        </Attribute>
                        <Attribute>
                            <AttributeID>ICPMS Run Number</AttributeID>
                        </Attribute>
                        <Attribute>
                            <AttributeID>ICPMS Acid</AttributeID>
                        </Attribute>
                        <Attribute>
                            <AttributeID>ICPMS Cone</AttributeID>
                        </Attribute>
                        <Attribute>
                            <AttributeID>ICPMS Acquisition Mode</AttributeID>
                        </Attribute>
                        <Attribute>
                            <AttributeID>ICPMS Run By</AttributeID>
                        </Attribute>
                        <Attribute>
                            <AttributeID>ICPMS Run Date</AttributeID>
                        </Attribute>
                        <Attribute>
                            <AttributeID>ICPMS Run File Name</AttributeID>
                        </Attribute>
                        <Attribute>
                            <AttributeID>ICPMS Data Upload Date</AttributeID>
                        </Attribute>
                        <Attribute>
                            <AttributeID>ICPMS Run Comments</AttributeID>
                        </Attribute>
                        <Attribute>
                            <AttributeID>ICPMS Run ID</AttributeID>
                        </Attribute>
                        <Attribute>
                            <AttributeID>Tb Column ICPMS Dataset</AttributeID>
                        </Attribute>
                        <Attribute>
                            <AttributeID>ICPMS Dataset Name</AttributeID>
                        </Attribute>
                        <Attribute>
                            <AttributeID>ICPMS Dataset Comments</AttributeID>
                        </Attribute>
                        <Attribute>
                            <AttributeID>Pruned Tree Name</AttributeID>
                        </Attribute>
                        <Attribute>
                            <AttributeID>Column Fraction Code F Key</AttributeID>
                        </Attribute>
                    </Attributes>
                    <Hierarchies>
                        <Hierarchy>
                            <HierarchyID>Pruned Parent Key - Tb Cube Procedure Tree - Tb Column ICPMS Dataset</HierarchyID>
                        </Hierarchy>
                        <Hierarchy>
                            <HierarchyID>Hierarchy</HierarchyID>
                        </Hierarchy>
                        <Hierarchy>
                            <HierarchyID>Hierarchy 1</HierarchyID>
                        </Hierarchy>
                    </Hierarchies>
                </Dimension>
                <Dimension>
                    <ID>Tb IPMD LF</ID>
                    <Name>Tb IPMD LF</Name>
                    <DimensionID>Tb IPMD LF</DimensionID>
                    <Attributes>
                        <Attribute>
                            <AttributeID>Tb IPMD LF</AttributeID>
                        </Attribute>
                        <Attribute>
                            <AttributeID>NCBI Gene Code F Key</AttributeID>
                        </Attribute>
                        <Attribute>
                            <AttributeID>Orf Num</AttributeID>
                        </Attribute>
                        <Attribute>
                            <AttributeID>Ipr Num</AttributeID>
                        </Attribute>
                        <Attribute>
                            <AttributeID>Match Type</AttributeID>
                        </Attribute>
                        <Attribute>
                            <AttributeID>Pattern</AttributeID>
                        </Attribute>
                        <Attribute>
                            <AttributeID>Keyword</AttributeID>
                        </Attribute>
                        <Attribute>
                            <AttributeID>Left Match</AttributeID>
                        </Attribute>
                        <Attribute>
                            <AttributeID>Hit Match</AttributeID>
                        </Attribute>
                        <Attribute>
                            <AttributeID>Right Match</AttributeID>
                        </Attribute>
                        <Attribute>
                            <AttributeID>Min Ac Score</AttributeID>
                        </Attribute>
                        <Attribute>
                            <AttributeID>Max Ac Score</AttributeID>
                        </Attribute>
                        <Attribute>
                            <AttributeID>Ipr Name</AttributeID>
                        </Attribute>
                        <Attribute>
                            <AttributeID>Hscore</AttributeID>
                        </Attribute>
                        <Attribute>
                            <AttributeID>Tb IPR Entry List</AttributeID>
                        </Attribute>
                        <Attribute>
                            <AttributeID>Tb IPR Entry List - IPR Num</AttributeID>
                        </Attribute>
                        <Attribute>
                            <AttributeID>Run Date</AttributeID>
                        </Attribute>
                        <Attribute>
                            <AttributeID>Tb IPR Entry List - IPR Name</AttributeID>
                        </Attribute>
                        <Attribute>
                            <AttributeID>Entry Type</AttributeID>
                        </Attribute>
                        <Attribute>
                            <AttributeID>Gm Num</AttributeID>
                            <AttributeHierarchyVisible>false</AttributeHierarchyVisible>
                        </Attribute>
                        <Attribute>
                            <AttributeID>Tb Element</AttributeID>
                        </Attribute>
                        <Attribute>
                            <AttributeID>Atomic Number</AttributeID>
                        </Attribute>
                        <Attribute>
                            <AttributeID>Name</AttributeID>
                        </Attribute>
                        <Attribute>
                            <AttributeID>Symbol</AttributeID>
                        </Attribute>
                        <Attribute>
                            <AttributeID>Period</AttributeID>
                        </Attribute>
                        <Attribute>
                            <AttributeID>Group</AttributeID>
                        </Attribute>
                        <Attribute>
                            <AttributeID>Tb Element Series</AttributeID>
                        </Attribute>
                        <Attribute>
                            <AttributeID>Tb Element Series - Name</AttributeID>
                        </Attribute>
                    </Attributes>
                </Dimension>
                <Dimension>
                    <ID>Tb GPA Pvalue</ID>
                    <Name>Tb GPA Pvalue</Name>
                    <DimensionID>Tb GPA Pvalue</DimensionID>
                    <Attributes>
                        <Attribute>
                            <AttributeID>Tb GPA Pvalue</AttributeID>
                        </Attribute>
                        <Attribute>
                            <AttributeID>P Fid</AttributeID>
                        </Attribute>
                        <Attribute>
                            <AttributeID>Pvalue</AttributeID>
                        </Attribute>
                        <Attribute>
                            <AttributeID>Tb Element Isotope</AttributeID>
                        </Attribute>
                        <Attribute>
                            <AttributeID>Isotopic Mass</AttributeID>
                        </Attribute>
                        <Attribute>
                            <AttributeID>Isotope ID</AttributeID>
                        </Attribute>
                        <Attribute>
                            <AttributeID>Element F Key</AttributeID>
                            <AttributeHierarchyVisible>false</AttributeHierarchyVisible>
                        </Attribute>
                    </Attributes>
                </Dimension>
                <Dimension>
                    <ID>Tb Element Isotope</ID>
                    <Name>Tb Element Isotope</Name>
                    <DimensionID>Tb Element Isotope</DimensionID>
                    <Attributes>
                        <Attribute>
                            <AttributeID>Tb Element Isotope</AttributeID>
                        </Attribute>
                        <Attribute>
                            <AttributeID>Isotopic Mass</AttributeID>
                        </Attribute>
                        <Attribute>
                            <AttributeID>Isotope ID</AttributeID>
                        </Attribute>
                        <Attribute>
                            <AttributeID>Tb Element</AttributeID>
                        </Attribute>
                        <Attribute>
                            <AttributeID>Atomic Number</AttributeID>
                        </Attribute>
                        <Attribute>
                            <AttributeID>Name</AttributeID>
                        </Attribute>
                        <Attribute>
                            <AttributeID>Symbol</AttributeID>
                        </Attribute>
                        <Attribute>
                            <AttributeID>Period</AttributeID>
                        </Attribute>
                        <Attribute>
                            <AttributeID>Group</AttributeID>
                        </Attribute>
                        <Attribute>
                            <AttributeID>Tb Element Series</AttributeID>
                        </Attribute>
                        <Attribute>
                            <AttributeID>Tb Element Series - Name</AttributeID>
                        </Attribute>
                    </Attributes>
                    <Hierarchies>
                        <Hierarchy>
                            <HierarchyID>Tb Element Series - Tb Element</HierarchyID>
                        </Hierarchy>
                    </Hierarchies>
                </Dimension>
            </Dimensions>
            <MeasureGroups>
                <MeasureGroup>
                    <ID>Asvw Column ICPMS Peak Data</ID>
                    <Name>Asvw Column ICPMS Peak Data</Name>
                    <Measures>
                        <Measure>
                            <ID>Asvw Column ICPMS Peak Data Count</ID>
                            <Name>peaks</Name>
                            <AggregateFunction>DistinctCount</AggregateFunction>
                            <DataType>Integer</DataType>
                            <Source>
                                <DataType>Integer</DataType>
                                <Source xsi:type="ColumnBinding">
                                    <TableID>asvw_Column_ICPMS_Peak_Data</TableID>
                                    <ColumnID>ICPMS_Peak_Code_FKey</ColumnID>
                                </Source>
                            </Source>
                        </Measure>
                    </Measures>
                    <StorageMode>Molap</StorageMode>
                    <ProcessingMode>Regular</ProcessingMode>
                    <Dimensions>
                        <Dimension xsi:type="RegularMeasureGroupDimension">
                            <CubeDimensionID>Tb Column Fractions</CubeDimensionID>
                            <Attributes>
                                <Attribute>
                                    <AttributeID>Tb Column Fractions</AttributeID>
                                    <KeyColumns>
                                        <KeyColumn>
                                            <DataType>Integer</DataType>
                                            <Source xsi:type="ColumnBinding">
                                                <TableID>asvw_Column_ICPMS_Peak_Data</TableID>
                                                <ColumnID>Fraction_Code_FKey</ColumnID>
                                            </Source>
                                        </KeyColumn>
                                    </KeyColumns>
                                    <Type>Granularity</Type>
                                </Attribute>
                                <Attribute>
                                    <AttributeID>Fraction ID</AttributeID>
                                    <KeyColumns>
                                        <KeyColumn>
                                            <DataType>WChar</DataType>
                                            <DataSize>50</DataSize>
                                            <Source xsi:type="InheritedBinding" />
                                        </KeyColumn>
                                    </KeyColumns>
                                </Attribute>
                                <Attribute>
                                    <AttributeID>Growth Code F Key</AttributeID>
                                    <KeyColumns>
                                        <KeyColumn>
                                            <DataType>Integer</DataType>
                                            <Source xsi:type="InheritedBinding" />
                                        </KeyColumn>
                                    </KeyColumns>
                                </Attribute>
                                <Attribute>
                                    <AttributeID>Separation Code F Key</AttributeID>
                                    <KeyColumns>
                                        <KeyColumn>
                                            <DataType>Integer</DataType>
                                            <Source xsi:type="InheritedBinding" />
                                        </KeyColumn>
                                    </KeyColumns>
                                </Attribute>
                                <Attribute>
                                    <AttributeID>Fraction Type</AttributeID>
                                    <KeyColumns>
                                        <KeyColumn>
                                            <DataType>Integer</DataType>
                                            <Source xsi:type="InheritedBinding" />
                                        </KeyColumn>
                                    </KeyColumns>
                                </Attribute>
                                <Attribute>
                                    <AttributeID>Location Code F Key</AttributeID>
                                    <KeyColumns>
                                        <KeyColumn>
                                            <DataType>Integer</DataType>
                                            <Source xsi:type="InheritedBinding" />
                                        </KeyColumn>
                                    </KeyColumns>
                                </Attribute>
                                <Attribute>
                                    <AttributeID>Gradient Code F Key</AttributeID>
                                    <KeyColumns>
                                        <KeyColumn>
                                            <DataType>Integer</DataType>
                                            <Source xsi:type="InheritedBinding" />
                                        </KeyColumn>
                                    </KeyColumns>
                                </Attribute>
                                <Attribute>
                                    <AttributeID>Fraction Number</AttributeID>
                                    <KeyColumns>
                                        <KeyColumn>
                                            <DataType>Integer</DataType>
                                            <Source xsi:type="InheritedBinding" />
                                        </KeyColumn>
                                    </KeyColumns>
                                </Attribute>
                                <Attribute>
                                    <AttributeID>Fraction Position</AttributeID>
                                    <KeyColumns>
                                        <KeyColumn>
                                            <DataType>Integer</DataType>
                                            <Source xsi:type="InheritedBinding" />
                                        </KeyColumn>
                                    </KeyColumns>
                                </Attribute>
                                <Attribute>
                                    <AttributeID>Label Line 1</AttributeID>
                                    <KeyColumns>
                                        <KeyColumn>
                                            <DataType>WChar</DataType>
                                            <DataSize>20</DataSize>
                                            <Source xsi:type="InheritedBinding" />
                                        </KeyColumn>
                                    </KeyColumns>
                                </Attribute>
                                <Attribute>
                                    <AttributeID>Label Line 2</AttributeID>
                                    <KeyColumns>
                                        <KeyColumn>
                                            <DataType>WChar</DataType>
                                            <DataSize>20</DataSize>
                                            <Source xsi:type="InheritedBinding" />
                                        </KeyColumn>
                                    </KeyColumns>
                                </Attribute>
                                <Attribute>
                                    <AttributeID>Label Line 3</AttributeID>
                                    <KeyColumns>
                                        <KeyColumn>
                                            <DataType>WChar</DataType>
                                            <DataSize>20</DataSize>
                                            <Source xsi:type="InheritedBinding" />
                                        </KeyColumn>
                                    </KeyColumns>
                                </Attribute>
                                <Attribute>
                                    <AttributeID>Fraction Volume m L</AttributeID>
                                    <KeyColumns>
                                        <KeyColumn>
                                            <DataType>Double</DataType>
                                            <Source xsi:type="InheritedBinding" />
                                        </KeyColumn>
                                    </KeyColumns>
                                </Attribute>
                                <Attribute>
                                    <AttributeID>Fraction Mass Mg</AttributeID>
                                    <KeyColumns>
                                        <KeyColumn>
                                            <DataType>Integer</DataType>
                                            <Source xsi:type="InheritedBinding" />
                                        </KeyColumn>
                                    </KeyColumns>
                                </Attribute>
                                <Attribute>
                                    <AttributeID>Fraction Description</AttributeID>
                                    <KeyColumns>
                                        <KeyColumn>
                                            <DataType>WChar</DataType>
                                            <DataSize>100</DataSize>
                                            <Source xsi:type="InheritedBinding" />
                                        </KeyColumn>
                                    </KeyColumns>
                                </Attribute>
                                <Attribute>
                                    <AttributeID>Fraction Contact</AttributeID>
                                    <KeyColumns>
                                        <KeyColumn>
                                            <DataType>WChar</DataType>
                                            <DataSize>50</DataSize>
                                            <Source xsi:type="InheritedBinding" />
                                        </KeyColumn>
                                    </KeyColumns>
                                </Attribute>
                                <Attribute>
                                    <AttributeID>Fraction Active</AttributeID>
                                    <KeyColumns>
                                        <KeyColumn>
                                            <DataType>Integer</DataType>
                                            <Source xsi:type="InheritedBinding" />
                                        </KeyColumn>
                                    </KeyColumns>
                                </Attribute>
                                <Attribute>
                                    <AttributeID>Node Left</AttributeID>
                                    <KeyColumns>
                                        <KeyColumn>
                                            <DataType>Integer</DataType>
                                            <Source xsi:type="InheritedBinding" />
                                        </KeyColumn>
                                    </KeyColumns>
                                </Attribute>
                                <Attribute>
                                    <AttributeID>Node Right</AttributeID>
                                    <KeyColumns>
                                        <KeyColumn>
                                            <DataType>Integer</DataType>
                                            <Source xsi:type="InheritedBinding" />
                                        </KeyColumn>
                                    </KeyColumns>
                                </Attribute>
                                <Attribute>
                                    <AttributeID>Node Depth</AttributeID>
                                    <KeyColumns>
                                        <KeyColumn>
                                            <DataType>Integer</DataType>
                                            <Source xsi:type="InheritedBinding" />
                                        </KeyColumn>
                                    </KeyColumns>
                                </Attribute>
                                <Attribute>
                                    <AttributeID>Node Ordinal</AttributeID>
                                    <KeyColumns>
                                        <KeyColumn>
                                            <DataType>Integer</DataType>
                                            <Source xsi:type="InheritedBinding" />
                                        </KeyColumn>
                                    </KeyColumns>
                                </Attribute>
                                <Attribute>
                                    <AttributeID>Node Index</AttributeID>
                                    <KeyColumns>
                                        <KeyColumn>
                                            <DataType>WChar</DataType>
                                            <DataSize>50</DataSize>
                                            <Source xsi:type="InheritedBinding" />
                                        </KeyColumn>
                                    </KeyColumns>
                                </Attribute>
                                <Attribute>
                                    <AttributeID>Column Parent</AttributeID>
                                    <KeyColumns>
                                        <KeyColumn>
                                            <DataType>Integer</DataType>
                                            <Source xsi:type="InheritedBinding" />
                                        </KeyColumn>
                                    </KeyColumns>
                                </Attribute>
                                <Attribute>
                                    <AttributeID>Column Pool</AttributeID>
                                    <KeyColumns>
                                        <KeyColumn>
                                            <DataType>Integer</DataType>
                                            <Source xsi:type="InheritedBinding" />
                                        </KeyColumn>
                                    </KeyColumns>
                                </Attribute>
                                <Attribute>
                                    <AttributeID>Acid Washed Vessel</AttributeID>
                                    <KeyColumns>
                                        <KeyColumn>
                                            <DataType>Integer</DataType>
                                            <Source xsi:type="InheritedBinding" />
                                        </KeyColumn>
                                    </KeyColumns>
                                </Attribute>
                                <Attribute>
                                    <AttributeID>Node Parent</AttributeID>
                                    <KeyColumns>
                                        <KeyColumn>
                                            <DataType>Integer</DataType>
                                            <Source xsi:type="InheritedBinding" />
                                        </KeyColumn>
                                    </KeyColumns>
                                </Attribute>
                                <Attribute>
                                    <AttributeID>Fraction Code P Key</AttributeID>
                                    <KeyColumns>
                                        <KeyColumn>
                                            <DataType>Integer</DataType>
                                            <Source xsi:type="InheritedBinding" />
                                        </KeyColumn>
                                    </KeyColumns>
                                </Attribute>
                                <Attribute>
                                    <AttributeID>Fraction Pos Id</AttributeID>
                                    <KeyColumns>
                                        <KeyColumn>
                                            <DataType>WChar</DataType>
                                            <DataSize>63</DataSize>
                                            <Source xsi:type="InheritedBinding" />
                                        </KeyColumn>
                                    </KeyColumns>
                                </Attribute>
                            </Attributes>
                        </Dimension>
                        <Dimension xsi:type="ReferenceMeasureGroupDimension">
                            <CubeDimensionID>Tb ICPMS Metal</CubeDimensionID>
                            <Attributes>
                                <Attribute>
                                    <AttributeID>Tb ICPMS Metal</AttributeID>
                                    <KeyColumns>
                                        <KeyColumn>
                                            <DataType>Integer</DataType>
                                            <Source xsi:type="InheritedBinding" />
                                        </KeyColumn>
                                    </KeyColumns>
                                    <Type>Granularity</Type>
                                </Attribute>
                                <Attribute>
                                    <AttributeID>Metal ID</AttributeID>
                                    <KeyColumns>
                                        <KeyColumn>
                                            <DataType>WChar</DataType>
                                            <DataSize>50</DataSize>
                                            <Source xsi:type="InheritedBinding" />
                                        </KeyColumn>
                                    </KeyColumns>
                                </Attribute>
                                <Attribute>
                                    <AttributeID>Atomic Number</AttributeID>
                                    <KeyColumns>
                                        <KeyColumn>
                                            <DataType>Integer</DataType>
                                            <Source xsi:type="InheritedBinding" />
                                        </KeyColumn>
                                    </KeyColumns>
                                </Attribute>
                                <Attribute>
                                    <AttributeID>Isotopic Mass</AttributeID>
                                    <KeyColumns>
                                        <KeyColumn>
                                            <DataType>Integer</DataType>
                                            <Source xsi:type="InheritedBinding" />
                                        </KeyColumn>
                                    </KeyColumns>
                                </Attribute>
                                <Attribute>
                                    <AttributeID>Metal Symbol</AttributeID>
                                    <KeyColumns>
                                        <KeyColumn>
                                            <DataType>WChar</DataType>
                                            <DataSize>3</DataSize>
                                            <Source xsi:type="InheritedBinding" />
                                        </KeyColumn>
                                    </KeyColumns>
                                </Attribute>
                                <Attribute>
                                    <AttributeID>Metal Name</AttributeID>
                                    <KeyColumns>
                                        <KeyColumn>
                                            <DataType>WChar</DataType>
                                            <DataSize>20</DataSize>
                                            <Source xsi:type="InheritedBinding" />
                                        </KeyColumn>
                                    </KeyColumns>
                                </Attribute>
                                <Attribute>
                                    <AttributeID>Default Data Public</AttributeID>
                                    <KeyColumns>
                                        <KeyColumn>
                                            <DataType>Integer</DataType>
                                            <Source xsi:type="InheritedBinding" />
                                        </KeyColumn>
                                    </KeyColumns>
                                </Attribute>
                                <Attribute>
                                    <AttributeID>Default Collision Mode</AttributeID>
                                    <KeyColumns>
                                        <KeyColumn>
                                            <DataType>Integer</DataType>
                                            <Source xsi:type="InheritedBinding" />
                                        </KeyColumn>
                                    </KeyColumns>
                                </Attribute>
                            </Attributes>
                            <IntermediateCubeDimensionID>Tb ICPMS Peak</IntermediateCubeDimensionID>
                            <IntermediateGranularityAttributeID>ICPMS Metal Code F Key</IntermediateGranularityAttributeID>
                            <Materialization>Regular</Materialization>
                        </Dimension>
                        <Dimension xsi:type="ManyToManyMeasureGroupDimension">
                            <CubeDimensionID>Tb Column Mascot Protein P Fid</CubeDimensionID>
                            <MeasureGroupID>Tb Column Mascot Protein P Fid</MeasureGroupID>
                        </Dimension>
                        <Dimension xsi:type="ReferenceMeasureGroupDimension">
                            <CubeDimensionID>Tb Cube Procedure Tree</CubeDimensionID>
                            <Attributes>
                                <Attribute>
                                    <AttributeID>Tb Cube Procedure Tree</AttributeID>
                                    <KeyColumns>
                                        <KeyColumn>
                                            <DataType>Integer</DataType>
                                            <Source xsi:type="InheritedBinding" />
                                        </KeyColumn>
                                    </KeyColumns>
                                    <Type>Granularity</Type>
                                </Attribute>
                                <Attribute>
                                    <AttributeID>Procedure Tree Code P Key</AttributeID>
                                    <KeyColumns>
                                        <KeyColumn>
                                            <DataType>Integer</DataType>
                                            <Source xsi:type="InheritedBinding" />
                                        </KeyColumn>
                                    </KeyColumns>
                                </Attribute>
                                <Attribute>
                                    <AttributeID>Input ID</AttributeID>
                                    <KeyColumns>
                                        <KeyColumn>
                                            <DataType>WChar</DataType>
                                            <DataSize>12</DataSize>
                                            <Source xsi:type="InheritedBinding" />
                                        </KeyColumn>
                                    </KeyColumns>
                                </Attribute>
                                <Attribute>
                                    <AttributeID>Separation Type</AttributeID>
                                    <KeyColumns>
                                        <KeyColumn>
                                            <DataType>Integer</DataType>
                                            <Source xsi:type="InheritedBinding" />
                                        </KeyColumn>
                                    </KeyColumns>
                                </Attribute>
                                <Attribute>
                                    <AttributeID>Separation Initial</AttributeID>
                                    <KeyColumns>
                                        <KeyColumn>
                                            <DataType>WChar</DataType>
                                            <DataSize>3</DataSize>
                                            <Source xsi:type="InheritedBinding" />
                                        </KeyColumn>
                                    </KeyColumns>
                                </Attribute>
                                <Attribute>
                                    <AttributeID>Local Level</AttributeID>
                                    <KeyColumns>
                                        <KeyColumn>
                                            <DataType>Integer</DataType>
                                            <Source xsi:type="InheritedBinding" />
                                        </KeyColumn>
                                    </KeyColumns>
                                </Attribute>
                                <Attribute>
                                    <AttributeID>Node Name</AttributeID>
                                    <KeyColumns>
                                        <KeyColumn>
                                            <DataType>WChar</DataType>
                                            <DataSize>18</DataSize>
                                            <Source xsi:type="InheritedBinding" />
                                        </KeyColumn>
                                    </KeyColumns>
                                </Attribute>
                                <Attribute>
                                    <AttributeID>Node Parent</AttributeID>
                                    <KeyColumns>
                                        <KeyColumn>
                                            <DataType>Integer</DataType>
                                            <Source xsi:type="InheritedBinding" />
                                        </KeyColumn>
                                    </KeyColumns>
                                </Attribute>
                                <Attribute>
                                    <AttributeID>Pruned Parent Key</AttributeID>
                                    <KeyColumns>
                                        <KeyColumn>
                                            <DataType>Integer</DataType>
                                            <Source xsi:type="InheritedBinding" />
                                        </KeyColumn>
                                    </KeyColumns>
                                </Attribute>
                                <Attribute>
                                    <AttributeID>Pruned Input ID Key</AttributeID>
                                    <KeyColumns>
                                        <KeyColumn>
                                            <DataType>Integer</DataType>
                                            <Source xsi:type="InheritedBinding" />
                                        </KeyColumn>
                                    </KeyColumns>
                                </Attribute>
                                <Attribute>
                                    <AttributeID>Full Tree Name</AttributeID>
                                    <KeyColumns>
                                        <KeyColumn>
                                            <DataType>WChar</DataType>
                                            <DataSize>1000</DataSize>
                                            <Source xsi:type="InheritedBinding" />
                                        </KeyColumn>
                                    </KeyColumns>
                                </Attribute>
                                <Attribute>
                                    <AttributeID>Pruned Tree Name</AttributeID>
                                    <KeyColumns>
                                        <KeyColumn>
                                            <DataType>WChar</DataType>
                                            <DataSize>1000</DataSize>
                                            <Source xsi:type="InheritedBinding" />
                                        </KeyColumn>
                                    </KeyColumns>
                                </Attribute>
                                <Attribute>
                                    <AttributeID>Pruned Local Name</AttributeID>
                                    <KeyColumns>
                                        <KeyColumn>
                                            <DataType>WChar</DataType>
                                            <DataSize>17</DataSize>
                                            <Source xsi:type="InheritedBinding" />
                                        </KeyColumn>
                                    </KeyColumns>
                                </Attribute>
                            </Attributes>
                            <IntermediateCubeDimensionID>Tb Column Fractions</IntermediateCubeDimensionID>
                            <IntermediateGranularityAttributeID>Node Parent</IntermediateGranularityAttributeID>
                            <Materialization>Regular</Materialization>
                        </Dimension>
                        <Dimension xsi:type="RegularMeasureGroupDimension">
                            <CubeDimensionID>Tb ICPMS Peak</CubeDimensionID>
                            <Attributes>
                                <Attribute>
                                    <AttributeID>Tb ICPMS Peak</AttributeID>
                                    <KeyColumns>
                                        <KeyColumn>
                                            <NullProcessing>UnknownMember</NullProcessing>
                                            <DataType>Integer</DataType>
                                            <Source xsi:type="ColumnBinding">
                                                <TableID>asvw_Column_ICPMS_Peak_Data</TableID>
                                                <ColumnID>ICPMS_Peak_Code_FKey</ColumnID>
                                            </Source>
                                        </KeyColumn>
                                    </KeyColumns>
                                    <Type>Granularity</Type>
                                </Attribute>
                                <Attribute>
                                    <AttributeID>ICPMS Dataset Code F Key</AttributeID>
                                    <KeyColumns>
                                        <KeyColumn>
                                            <DataType>Integer</DataType>
                                            <Source xsi:type="InheritedBinding" />
                                        </KeyColumn>
                                    </KeyColumns>
                                </Attribute>
                                <Attribute>
                                    <AttributeID>ICPMS Metal Code F Key</AttributeID>
                                    <KeyColumns>
                                        <KeyColumn>
                                            <DataType>Integer</DataType>
                                            <Source xsi:type="InheritedBinding" />
                                        </KeyColumn>
                                    </KeyColumns>
                                </Attribute>
                                <Attribute>
                                    <AttributeID>ICPMS Peak Name</AttributeID>
                                    <KeyColumns>
                                        <KeyColumn>
                                            <DataType>WChar</DataType>
                                            <DataSize>20</DataSize>
                                            <Source xsi:type="InheritedBinding" />
                                        </KeyColumn>
                                    </KeyColumns>
                                </Attribute>
                                <Attribute>
                                    <AttributeID>ICPMS Peak Letter</AttributeID>
                                    <KeyColumns>
                                        <KeyColumn>
                                            <DataType>WChar</DataType>
                                            <DataSize>5</DataSize>
                                            <Source xsi:type="InheritedBinding" />
                                        </KeyColumn>
                                    </KeyColumns>
                                </Attribute>
                                <Attribute>
                                    <AttributeID>ICPMS Peak Ordinal</AttributeID>
                                    <KeyColumns>
                                        <KeyColumn>
                                            <DataType>Integer</DataType>
                                            <Source xsi:type="InheritedBinding" />
                                        </KeyColumn>
                                    </KeyColumns>
                                </Attribute>
                                <Attribute>
                                    <AttributeID>ICPMS Peak Comments</AttributeID>
                                    <KeyColumns>
                                        <KeyColumn>
                                            <DataType>WChar</DataType>
                                            <Source xsi:type="InheritedBinding" />
                                        </KeyColumn>
                                    </KeyColumns>
                                </Attribute>
                            </Attributes>
                        </Dimension>
                    </Dimensions>
                    <Partitions>
                        <Partition>
                            <ID>Asvw Column ICPMS Peak Data</ID>
                            <Name>Asvw Column ICPMS Peak Data</Name>
                            <Source xsi:type="DsvTableBinding">
                                <DataSourceViewID>Express M3</DataSourceViewID>
                                <TableID>asvw_Column_ICPMS_Peak_Data</TableID>
                            </Source>
                            <StorageMode>Molap</StorageMode>
                            <ProcessingMode>Regular</ProcessingMode>
                            <ProactiveCaching>
                                <SilenceInterval>-PT1S</SilenceInterval>
                                <Latency>-PT1S</Latency>
                                <SilenceOverrideInterval>-PT1S</SilenceOverrideInterval>
                                <ForceRebuildInterval>-PT1S</ForceRebuildInterval>
                                <Source xsi:type="ProactiveCachingInheritedBinding" />
                            </ProactiveCaching>
                        </Partition>
                    </Partitions>
                    <ProactiveCaching>
                        <SilenceInterval>-PT1S</SilenceInterval>
                        <Latency>-PT1S</Latency>
                        <SilenceOverrideInterval>-PT1S</SilenceOverrideInterval>
                        <ForceRebuildInterval>-PT1S</ForceRebuildInterval>
                        <Source xsi:type="ProactiveCachingInheritedBinding" />
                    </ProactiveCaching>
                </MeasureGroup>
                <MeasureGroup>
                    <ID>Tb Column Fractions</ID>
                    <Name>Tb Column Fractions</Name>
                    <Measures>
                        <Measure>
                            <ID>Fraction Number</ID>
                            <Name>Fraction Number</Name>
                            <DataType>Integer</DataType>
                            <Source>
                                <DataType>Integer</DataType>
                                <Source xsi:type="ColumnBinding">
                                    <TableID>dbo_tb_Column_Fractions</TableID>
                                    <ColumnID>Fraction_Number</ColumnID>
                                </Source>
                            </Source>
                        </Measure>
                        <Measure>
                            <ID>Fraction Position</ID>
                            <Name>Fraction Position</Name>
                            <DataType>Integer</DataType>
                            <Source>
                                <DataType>Integer</DataType>
                                <Source xsi:type="ColumnBinding">
                                    <TableID>dbo_tb_Column_Fractions</TableID>
                                    <ColumnID>Fraction_Position</ColumnID>
                                </Source>
                            </Source>
                        </Measure>
                        <Measure>
                            <ID>Fraction Volume m L</ID>
                            <Name>Volume ml</Name>
                            <DataType>Double</DataType>
                            <Source>
                                <DataType>Double</DataType>
                                <Source xsi:type="ColumnBinding">
                                    <TableID>dbo_tb_Column_Fractions</TableID>
                                    <ColumnID>Fraction_Volume_mL</ColumnID>
                                </Source>
                            </Source>
                        </Measure>
                        <Measure>
                            <ID>Fraction Mass Mg</ID>
                            <Name>Fraction Mass Mg</Name>
                            <DataType>Integer</DataType>
                            <Source>
                                <DataType>Integer</DataType>
                                <Source xsi:type="ColumnBinding">
                                    <TableID>dbo_tb_Column_Fractions</TableID>
                                    <ColumnID>Fraction_Mass_mg</ColumnID>
                                </Source>
                            </Source>
                        </Measure>
                        <Measure>
                            <ID>Column Parent</ID>
                            <Name>Column Parent</Name>
                            <DataType>Integer</DataType>
                            <Source>
                                <DataType>Integer</DataType>
                                <Source xsi:type="ColumnBinding">
                                    <TableID>dbo_tb_Column_Fractions</TableID>
                                    <ColumnID>Column_Parent</ColumnID>
                                </Source>
                            </Source>
                        </Measure>
                        <Measure>
                            <ID>Column Pool</ID>
                            <Name>Column Pool</Name>
                            <DataType>Integer</DataType>
                            <Source>
                                <DataType>Integer</DataType>
                                <Source xsi:type="ColumnBinding">
                                    <TableID>dbo_tb_Column_Fractions</TableID>
                                    <ColumnID>Column_Pool</ColumnID>
                                </Source>
                            </Source>
                        </Measure>
                        <Measure>
                            <ID>Tb Column Fractions Count</ID>
                            <Name>Tb Column Fractions Count</Name>
                            <AggregateFunction>Count</AggregateFunction>
                            <DataType>Integer</DataType>
                            <Source>
                                <DataType>Integer</DataType>
                                <DataSize>4</DataSize>
                                <Source xsi:type="RowBinding">
                                    <TableID>dbo_tb_Column_Fractions</TableID>
                                </Source>
                            </Source>
                        </Measure>
                    </Measures>
                    <StorageMode>Molap</StorageMode>
                    <ProcessingMode>Regular</ProcessingMode>
                    <Dimensions>
                        <Dimension xsi:type="DegenerateMeasureGroupDimension">
                            <CubeDimensionID>Tb Column Fractions</CubeDimensionID>
                            <Attributes>
                                <Attribute>
                                    <AttributeID>Tb Column Fractions</AttributeID>
                                    <KeyColumns>
                                        <KeyColumn>
                                            <DataType>Integer</DataType>
                                            <Source xsi:type="ColumnBinding">
                                                <TableID>dbo_tb_Column_Fractions</TableID>
                                                <ColumnID>Fraction_Code_PKey</ColumnID>
                                            </Source>
                                        </KeyColumn>
                                    </KeyColumns>
                                    <Type>Granularity</Type>
                                </Attribute>
                                <Attribute>
                                    <AttributeID>Fraction ID</AttributeID>
                                    <KeyColumns>
                                        <KeyColumn>
                                            <DataType>WChar</DataType>
                                            <DataSize>50</DataSize>
                                            <Source xsi:type="InheritedBinding" />
                                        </KeyColumn>
                                    </KeyColumns>
                                </Attribute>
                                <Attribute>
                                    <AttributeID>Growth Code F Key</AttributeID>
                                    <KeyColumns>
                                        <KeyColumn>
                                            <DataType>Integer</DataType>
                                            <Source xsi:type="InheritedBinding" />
                                        </KeyColumn>
                                    </KeyColumns>
                                </Attribute>
                                <Attribute>
                                    <AttributeID>Separation Code F Key</AttributeID>
                                    <KeyColumns>
                                        <KeyColumn>
                                            <DataType>Integer</DataType>
                                            <Source xsi:type="InheritedBinding" />
                                        </KeyColumn>
                                    </KeyColumns>
                                </Attribute>
                                <Attribute>
                                    <AttributeID>Fraction Type</AttributeID>
                                    <KeyColumns>
                                        <KeyColumn>
                                            <DataType>Integer</DataType>
                                            <Source xsi:type="InheritedBinding" />
                                        </KeyColumn>
                                    </KeyColumns>
                                </Attribute>
                                <Attribute>
                                    <AttributeID>Location Code F Key</AttributeID>
                                    <KeyColumns>
                                        <KeyColumn>
                                            <DataType>Integer</DataType>
                                            <Source xsi:type="InheritedBinding" />
                                        </KeyColumn>
                                    </KeyColumns>
                                </Attribute>
                                <Attribute>
                                    <AttributeID>Gradient Code F Key</AttributeID>
                                    <KeyColumns>
                                        <KeyColumn>
                                            <DataType>Integer</DataType>
                                            <Source xsi:type="InheritedBinding" />
                                        </KeyColumn>
                                    </KeyColumns>
                                </Attribute>
                                <Attribute>
                                    <AttributeID>Fraction Number</AttributeID>
                                    <KeyColumns>
                                        <KeyColumn>
                                            <DataType>Integer</DataType>
                                            <Source xsi:type="InheritedBinding" />
                                        </KeyColumn>
                                    </KeyColumns>
                                </Attribute>
                                <Attribute>
                                    <AttributeID>Fraction Position</AttributeID>
                                    <KeyColumns>
                                        <KeyColumn>
                                            <DataType>Integer</DataType>
                                            <Source xsi:type="InheritedBinding" />
                                        </KeyColumn>
                                    </KeyColumns>
                                </Attribute>
                                <Attribute>
                                    <AttributeID>Label Line 1</AttributeID>
                                    <KeyColumns>
                                        <KeyColumn>
                                            <DataType>WChar</DataType>
                                            <DataSize>20</DataSize>
                                            <Source xsi:type="InheritedBinding" />
                                        </KeyColumn>
                                    </KeyColumns>
                                </Attribute>
                                <Attribute>
                                    <AttributeID>Label Line 2</AttributeID>
                                    <KeyColumns>
                                        <KeyColumn>
                                            <DataType>WChar</DataType>
                                            <DataSize>20</DataSize>
                                            <Source xsi:type="InheritedBinding" />
                                        </KeyColumn>
                                    </KeyColumns>
                                </Attribute>
                                <Attribute>
                                    <AttributeID>Label Line 3</AttributeID>
                                    <KeyColumns>
                                        <KeyColumn>
                                            <DataType>WChar</DataType>
                                            <DataSize>20</DataSize>
                                            <Source xsi:type="InheritedBinding" />
                                        </KeyColumn>
                                    </KeyColumns>
                                </Attribute>
                                <Attribute>
                                    <AttributeID>Fraction Volume m L</AttributeID>
                                    <KeyColumns>
                                        <KeyColumn>
                                            <DataType>Double</DataType>
                                            <Source xsi:type="InheritedBinding" />
                                        </KeyColumn>
                                    </KeyColumns>
                                </Attribute>
                                <Attribute>
                                    <AttributeID>Fraction Mass Mg</AttributeID>
                                    <KeyColumns>
                                        <KeyColumn>
                                            <DataType>Integer</DataType>
                                            <Source xsi:type="InheritedBinding" />
                                        </KeyColumn>
                                    </KeyColumns>
                                </Attribute>
                                <Attribute>
                                    <AttributeID>Fraction Description</AttributeID>
                                    <KeyColumns>
                                        <KeyColumn>
                                            <DataType>WChar</DataType>
                                            <DataSize>100</DataSize>
                                            <Source xsi:type="InheritedBinding" />
                                        </KeyColumn>
                                    </KeyColumns>
                                </Attribute>
                                <Attribute>
                                    <AttributeID>Fraction Contact</AttributeID>
                                    <KeyColumns>
                                        <KeyColumn>
                                            <DataType>WChar</DataType>
                                            <DataSize>50</DataSize>
                                            <Source xsi:type="InheritedBinding" />
                                        </KeyColumn>
                                    </KeyColumns>
                                </Attribute>
                                <Attribute>
                                    <AttributeID>Fraction Active</AttributeID>
                                    <KeyColumns>
                                        <KeyColumn>
                                            <DataType>Integer</DataType>
                                            <Source xsi:type="InheritedBinding" />
                                        </KeyColumn>
                                    </KeyColumns>
                                </Attribute>
                                <Attribute>
                                    <AttributeID>Node Left</AttributeID>
                                    <KeyColumns>
                                        <KeyColumn>
                                            <DataType>Integer</DataType>
                                            <Source xsi:type="InheritedBinding" />
                                        </KeyColumn>
                                    </KeyColumns>
                                </Attribute>
                                <Attribute>
                                    <AttributeID>Node Right</AttributeID>
                                    <KeyColumns>
                                        <KeyColumn>
                                            <DataType>Integer</DataType>
                                            <Source xsi:type="InheritedBinding" />
                                        </KeyColumn>
                                    </KeyColumns>
                                </Attribute>
                                <Attribute>
                                    <AttributeID>Node Depth</AttributeID>
                                    <KeyColumns>
                                        <KeyColumn>
                                            <DataType>Integer</DataType>
                                            <Source xsi:type="InheritedBinding" />
                                        </KeyColumn>
                                    </KeyColumns>
                                </Attribute>
                                <Attribute>
                                    <AttributeID>Node Ordinal</AttributeID>
                                    <KeyColumns>
                                        <KeyColumn>
                                            <DataType>Integer</DataType>
                                            <Source xsi:type="InheritedBinding" />
                                        </KeyColumn>
                                    </KeyColumns>
                                </Attribute>
                                <Attribute>
                                    <AttributeID>Node Index</AttributeID>
                                    <KeyColumns>
                                        <KeyColumn>
                                            <DataType>WChar</DataType>
                                            <DataSize>50</DataSize>
                                            <Source xsi:type="InheritedBinding" />
                                        </KeyColumn>
                                    </KeyColumns>
                                </Attribute>
                                <Attribute>
                                    <AttributeID>Column Parent</AttributeID>
                                    <KeyColumns>
                                        <KeyColumn>
                                            <DataType>Integer</DataType>
                                            <Source xsi:type="InheritedBinding" />
                                        </KeyColumn>
                                    </KeyColumns>
                                </Attribute>
                                <Attribute>
                                    <AttributeID>Column Pool</AttributeID>
                                    <KeyColumns>
                                        <KeyColumn>
                                            <DataType>Integer</DataType>
                                            <Source xsi:type="InheritedBinding" />
                                        </KeyColumn>
                                    </KeyColumns>
                                </Attribute>
                                <Attribute>
                                    <AttributeID>Acid Washed Vessel</AttributeID>
                                    <KeyColumns>
                                        <KeyColumn>
                                            <DataType>Integer</DataType>
                                            <Source xsi:type="InheritedBinding" />
                                        </KeyColumn>
                                    </KeyColumns>
                                </Attribute>
                                <Attribute>
                                    <AttributeID>Node Parent</AttributeID>
                                    <KeyColumns>
                                        <KeyColumn>
                                            <DataType>Integer</DataType>
                                            <Source xsi:type="InheritedBinding" />
                                        </KeyColumn>
                                    </KeyColumns>
                                </Attribute>
                                <Attribute>
                                    <AttributeID>Fraction Code P Key</AttributeID>
                                    <KeyColumns>
                                        <KeyColumn>
                                            <DataType>Integer</DataType>
                                            <Source xsi:type="InheritedBinding" />
                                        </KeyColumn>
                                    </KeyColumns>
                                </Attribute>
                                <Attribute>
                                    <AttributeID>Fraction Pos Id</AttributeID>
                                    <KeyColumns>
                                        <KeyColumn>
                                            <DataType>WChar</DataType>
                                            <DataSize>63</DataSize>
                                            <Source xsi:type="InheritedBinding" />
                                        </KeyColumn>
                                    </KeyColumns>
                                </Attribute>
                            </Attributes>
                        </Dimension>
                        <Dimension xsi:type="ManyToManyMeasureGroupDimension">
                            <CubeDimensionID>Tb ICPMS Peak</CubeDimensionID>
                            <MeasureGroupID>Asvw Column ICPMS Peak Data</MeasureGroupID>
                        </Dimension>
                        <Dimension xsi:type="ManyToManyMeasureGroupDimension">
                            <CubeDimensionID>Tb Column Mascot Protein P Fid</CubeDimensionID>
                            <MeasureGroupID>Asvw Column ICPMS Peak Data</MeasureGroupID>
                        </Dimension>
                        <Dimension xsi:type="ReferenceMeasureGroupDimension">
                            <CubeDimensionID>Tb Cube Procedure Tree</CubeDimensionID>
                            <Attributes>
                                <Attribute>
                                    <AttributeID>Tb Cube Procedure Tree</AttributeID>
                                    <KeyColumns>
                                        <KeyColumn>
                                            <DataType>Integer</DataType>
                                            <Source xsi:type="InheritedBinding" />
                                        </KeyColumn>
                                    </KeyColumns>
                                    <Type>Granularity</Type>
                                </Attribute>
                                <Attribute>
                                    <AttributeID>Procedure Tree Code P Key</AttributeID>
                                    <KeyColumns>
                                        <KeyColumn>
                                            <DataType>Integer</DataType>
                                            <Source xsi:type="InheritedBinding" />
                                        </KeyColumn>
                                    </KeyColumns>
                                </Attribute>
                                <Attribute>
                                    <AttributeID>Input ID</AttributeID>
                                    <KeyColumns>
                                        <KeyColumn>
                                            <DataType>WChar</DataType>
                                            <DataSize>12</DataSize>
                                            <Source xsi:type="InheritedBinding" />
                                        </KeyColumn>
                                    </KeyColumns>
                                </Attribute>
                                <Attribute>
                                    <AttributeID>Separation Type</AttributeID>
                                    <KeyColumns>
                                        <KeyColumn>
                                            <DataType>Integer</DataType>
                                            <Source xsi:type="InheritedBinding" />
                                        </KeyColumn>
                                    </KeyColumns>
                                </Attribute>
                                <Attribute>
                                    <AttributeID>Separation Initial</AttributeID>
                                    <KeyColumns>
                                        <KeyColumn>
                                            <DataType>WChar</DataType>
                                            <DataSize>3</DataSize>
                                            <Source xsi:type="InheritedBinding" />
                                        </KeyColumn>
                                    </KeyColumns>
                                </Attribute>
                                <Attribute>
                                    <AttributeID>Local Level</AttributeID>
                                    <KeyColumns>
                                        <KeyColumn>
                                            <DataType>Integer</DataType>
                                            <Source xsi:type="InheritedBinding" />
                                        </KeyColumn>
                                    </KeyColumns>
                                </Attribute>
                                <Attribute>
                                    <AttributeID>Node Name</AttributeID>
                                    <KeyColumns>
                                        <KeyColumn>
                                            <DataType>WChar</DataType>
                                            <DataSize>18</DataSize>
                                            <Source xsi:type="InheritedBinding" />
                                        </KeyColumn>
                                    </KeyColumns>
                                </Attribute>
                                <Attribute>
                                    <AttributeID>Node Parent</AttributeID>
                                    <KeyColumns>
                                        <KeyColumn>
                                            <DataType>Integer</DataType>
                                            <Source xsi:type="InheritedBinding" />
                                        </KeyColumn>
                                    </KeyColumns>
                                </Attribute>
                                <Attribute>
                                    <AttributeID>Pruned Parent Key</AttributeID>
                                    <KeyColumns>
                                        <KeyColumn>
                                            <DataType>Integer</DataType>
                                            <Source xsi:type="InheritedBinding" />
                                        </KeyColumn>
                                    </KeyColumns>
                                </Attribute>
                                <Attribute>
                                    <AttributeID>Pruned Input ID Key</AttributeID>
                                    <KeyColumns>
                                        <KeyColumn>
                                            <DataType>Integer</DataType>
                                            <Source xsi:type="InheritedBinding" />
                                        </KeyColumn>
                                    </KeyColumns>
                                </Attribute>
                                <Attribute>
                                    <AttributeID>Full Tree Name</AttributeID>
                                    <KeyColumns>
                                        <KeyColumn>
                                            <DataType>WChar</DataType>
                                            <DataSize>1000</DataSize>
                                            <Source xsi:type="InheritedBinding" />
                                        </KeyColumn>
                                    </KeyColumns>
                                </Attribute>
                                <Attribute>
                                    <AttributeID>Pruned Tree Name</AttributeID>
                                    <KeyColumns>
                                        <KeyColumn>
                                            <DataType>WChar</DataType>
                                            <DataSize>1000</DataSize>
                                            <Source xsi:type="InheritedBinding" />
                                        </KeyColumn>
                                    </KeyColumns>
                                </Attribute>
                                <Attribute>
                                    <AttributeID>Pruned Local Name</AttributeID>
                                    <KeyColumns>
                                        <KeyColumn>
                                            <DataType>WChar</DataType>
                                            <DataSize>17</DataSize>
                                            <Source xsi:type="InheritedBinding" />
                                        </KeyColumn>
                                    </KeyColumns>
                                </Attribute>
                            </Attributes>
                            <IntermediateCubeDimensionID>Tb Column Fractions</IntermediateCubeDimensionID>
                            <IntermediateGranularityAttributeID>Node Parent</IntermediateGranularityAttributeID>
                            <Materialization>Regular</Materialization>
                        </Dimension>
                    </Dimensions>
                    <Partitions>
                        <Partition>
                            <ID>Tb Column Fractions</ID>
                            <Name>Tb Column Fractions</Name>
                            <Source xsi:type="DsvTableBinding">
                                <DataSourceViewID>Express M3</DataSourceViewID>
                                <TableID>dbo_tb_Column_Fractions</TableID>
                            </Source>
                            <StorageMode>Molap</StorageMode>
                            <ProcessingMode>Regular</ProcessingMode>
                            <ProactiveCaching>
                                <SilenceInterval>-PT1S</SilenceInterval>
                                <Latency>-PT1S</Latency>
                                <SilenceOverrideInterval>-PT1S</SilenceOverrideInterval>
                                <ForceRebuildInterval>-PT1S</ForceRebuildInterval>
                                <Source xsi:type="ProactiveCachingInheritedBinding" />
                            </ProactiveCaching>
                        </Partition>
                    </Partitions>
                    <ProactiveCaching>
                        <SilenceInterval>-PT1S</SilenceInterval>
                        <Latency>-PT1S</Latency>
                        <SilenceOverrideInterval>-PT1S</SilenceOverrideInterval>
                        <ForceRebuildInterval>-PT1S</ForceRebuildInterval>
                        <Source xsi:type="ProactiveCachingInheritedBinding" />
                    </ProactiveCaching>
                </MeasureGroup>
                <MeasureGroup>
                    <ID>Tb Column Mascot Protein</ID>
                    <Name>Tb Column Mascot Protein</Name>
                    <Measures>
                        <Measure>
                            <ID>Prot Score</ID>
                            <Name>Prot Score</Name>
                            <DataType>Double</DataType>
                            <Source>
                                <DataType>Double</DataType>
                                <Source xsi:type="ColumnBinding">
                                    <TableID>dbo_tb_Column_Mascot_Protein</TableID>
                                    <ColumnID>prot_score</ColumnID>
                                </Source>
                            </Source>
                        </Measure>
                        <Measure>
                            <ID>Prot Thresh</ID>
                            <Name>Prot Thresh</Name>
                            <DataType>Double</DataType>
                            <Source>
                                <DataType>Double</DataType>
                                <Source xsi:type="ColumnBinding">
                                    <TableID>dbo_tb_Column_Mascot_Protein</TableID>
                                    <ColumnID>prot_thresh</ColumnID>
                                </Source>
                            </Source>
                        </Measure>
                        <Measure>
                            <ID>Prot Expect</ID>
                            <Name>Prot Expect</Name>
                            <DataType>Double</DataType>
                            <Source>
                                <DataType>Double</DataType>
                                <Source xsi:type="ColumnBinding">
                                    <TableID>dbo_tb_Column_Mascot_Protein</TableID>
                                    <ColumnID>prot_expect</ColumnID>
                                </Source>
                            </Source>
                        </Measure>
                        <Measure>
                            <ID>Prot Mass</ID>
                            <Name>Prot Mass</Name>
                            <DataType>Double</DataType>
                            <Source>
                                <DataType>Double</DataType>
                                <Source xsi:type="ColumnBinding">
                                    <TableID>dbo_tb_Column_Mascot_Protein</TableID>
                                    <ColumnID>prot_mass</ColumnID>
                                </Source>
                            </Source>
                        </Measure>
                        <Measure>
                            <ID>Prot Matches</ID>
                            <Name>Prot Matches</Name>
                            <DataType>BigInt</DataType>
                            <Source>
                                <DataType>BigInt</DataType>
                                <Source xsi:type="ColumnBinding">
                                    <TableID>dbo_tb_Column_Mascot_Protein</TableID>
                                    <ColumnID>prot_matches</ColumnID>
                                </Source>
                            </Source>
                        </Measure>
                        <Measure>
                            <ID>Prot Cover</ID>
                            <Name>Prot Cover</Name>
                            <DataType>Double</DataType>
                            <Source>
                                <DataType>Double</DataType>
                                <Source xsi:type="ColumnBinding">
                                    <TableID>dbo_tb_Column_Mascot_Protein</TableID>
                                    <ColumnID>prot_cover</ColumnID>
                                </Source>
                            </Source>
                        </Measure>
                        <Measure>
                            <ID>Prot Len</ID>
                            <Name>Prot Len</Name>
                            <DataType>BigInt</DataType>
                            <Source>
                                <DataType>BigInt</DataType>
                                <Source xsi:type="ColumnBinding">
                                    <TableID>dbo_tb_Column_Mascot_Protein</TableID>
                                    <ColumnID>prot_len</ColumnID>
                                </Source>
                            </Source>
                        </Measure>
                        <Measure>
                            <ID>Prot Pi</ID>
                            <Name>Prot Pi</Name>
                            <DataType>Double</DataType>
                            <Source>
                                <DataType>Double</DataType>
                                <Source xsi:type="ColumnBinding">
                                    <TableID>dbo_tb_Column_Mascot_Protein</TableID>
                                    <ColumnID>prot_pi</ColumnID>
                                </Source>
                            </Source>
                        </Measure>
                        <Measure>
                            <ID>Gi</ID>
                            <Name>Gi</Name>
                            <DataType>Integer</DataType>
                            <Source>
                                <DataType>Integer</DataType>
                                <Source xsi:type="ColumnBinding">
                                    <TableID>dbo_tb_Column_Mascot_Protein</TableID>
                                    <ColumnID>gi</ColumnID>
                                </Source>
                            </Source>
                        </Measure>
                        <Measure>
                            <ID>Tb Column Mascot Protein Count</ID>
                            <Name>Tb Column Mascot Protein Count</Name>
                            <AggregateFunction>Count</AggregateFunction>
                            <DataType>Integer</DataType>
                            <Source>
                                <DataType>Integer</DataType>
                                <DataSize>4</DataSize>
                                <Source xsi:type="RowBinding">
                                    <TableID>dbo_tb_Column_Mascot_Protein</TableID>
                                </Source>
                            </Source>
                        </Measure>
                        <Measure>
                            <ID>Tb Column Mascot Protein Count 1</ID>
                            <Name>Prot Hits</Name>
                            <AggregateFunction>DistinctCount</AggregateFunction>
                            <DataType>Integer</DataType>
                            <Source>
                                <DataType>Integer</DataType>
                                <Source xsi:type="ColumnBinding">
                                    <TableID>dbo_tb_Column_Mascot_Protein</TableID>
                                    <ColumnID>gi</ColumnID>
                                </Source>
                            </Source>
                        </Measure>
                    </Measures>
                    <StorageMode>Molap</StorageMode>
                    <ProcessingMode>Regular</ProcessingMode>
                    <Dimensions>
                        <Dimension xsi:type="RegularMeasureGroupDimension">
                            <CubeDimensionID>Tb Column Mascot Hit</CubeDimensionID>
                            <Attributes>
                                <Attribute>
                                    <AttributeID>Tb Column Mascot Hit</AttributeID>
                                    <KeyColumns>
                                        <KeyColumn>
                                            <DataType>Integer</DataType>
                                            <Source xsi:type="ColumnBinding">
                                                <TableID>dbo_tb_Column_Mascot_Protein</TableID>
                                                <ColumnID>Mascot_Hit_Code_FKey</ColumnID>
                                            </Source>
                                        </KeyColumn>
                                    </KeyColumns>
                                    <Type>Granularity</Type>
                                </Attribute>
                                <Attribute>
                                    <AttributeID>Number</AttributeID>
                                    <KeyColumns>
                                        <KeyColumn>
                                            <DataType>Integer</DataType>
                                            <Source xsi:type="InheritedBinding" />
                                        </KeyColumn>
                                    </KeyColumns>
                                </Attribute>
                                <Attribute>
                                    <AttributeID>Mascot Header Code F Key</AttributeID>
                                    <KeyColumns>
                                        <KeyColumn>
                                            <DataType>Integer</DataType>
                                            <Source xsi:type="InheritedBinding" />
                                        </KeyColumn>
                                    </KeyColumns>
                                </Attribute>
                            </Attributes>
                        </Dimension>
                        <Dimension xsi:type="ReferenceMeasureGroupDimension">
                            <CubeDimensionID>Tb Column Mascot Header</CubeDimensionID>
                            <Attributes>
                                <Attribute>
                                    <AttributeID>Tb Column Mascot Header</AttributeID>
                                    <KeyColumns>
                                        <KeyColumn>
                                            <DataType>Integer</DataType>
                                            <Source xsi:type="InheritedBinding" />
                                        </KeyColumn>
                                    </KeyColumns>
                                    <Type>Granularity</Type>
                                </Attribute>
                                <Attribute>
                                    <AttributeID>XML File Name</AttributeID>
                                    <KeyColumns>
                                        <KeyColumn>
                                            <DataType>WChar</DataType>
                                            <DataSize>255</DataSize>
                                            <Source xsi:type="InheritedBinding" />
                                        </KeyColumn>
                                    </KeyColumns>
                                </Attribute>
                                <Attribute>
                                    <AttributeID>Mass Spec Type</AttributeID>
                                    <KeyColumns>
                                        <KeyColumn>
                                            <DataType>Integer</DataType>
                                            <Source xsi:type="InheritedBinding" />
                                        </KeyColumn>
                                    </KeyColumns>
                                </Attribute>
                                <Attribute>
                                    <AttributeID>Plate Code F Key</AttributeID>
                                    <KeyColumns>
                                        <KeyColumn>
                                            <DataType>Integer</DataType>
                                            <Source xsi:type="InheritedBinding" />
                                        </KeyColumn>
                                    </KeyColumns>
                                </Attribute>
                                <Attribute>
                                    <AttributeID>Well Name</AttributeID>
                                    <KeyColumns>
                                        <KeyColumn>
                                            <DataType>WChar</DataType>
                                            <DataSize>50</DataSize>
                                            <Source xsi:type="InheritedBinding" />
                                        </KeyColumn>
                                    </KeyColumns>
                                </Attribute>
                                <Attribute>
                                    <AttributeID>Plate Well Name</AttributeID>
                                    <KeyColumns>
                                        <KeyColumn>
                                            <DataType>WChar</DataType>
                                            <DataSize>50</DataSize>
                                            <Source xsi:type="InheritedBinding" />
                                        </KeyColumn>
                                    </KeyColumns>
                                </Attribute>
                                <Attribute>
                                    <AttributeID>Gel Band ID</AttributeID>
                                    <KeyColumns>
                                        <KeyColumn>
                                            <DataType>WChar</DataType>
                                            <DataSize>50</DataSize>
                                            <Source xsi:type="InheritedBinding" />
                                        </KeyColumn>
                                    </KeyColumns>
                                </Attribute>
                                <Attribute>
                                    <AttributeID>Load Sequence</AttributeID>
                                    <KeyColumns>
                                        <KeyColumn>
                                            <DataType>UnsignedTinyInt</DataType>
                                            <Source xsi:type="InheritedBinding" />
                                        </KeyColumn>
                                    </KeyColumns>
                                </Attribute>
                                <Attribute>
                                    <AttributeID>COM</AttributeID>
                                    <KeyColumns>
                                        <KeyColumn>
                                            <DataType>WChar</DataType>
                                            <DataSize>255</DataSize>
                                            <Source xsi:type="InheritedBinding" />
                                        </KeyColumn>
                                    </KeyColumns>
                                </Attribute>
                                <Attribute>
                                    <AttributeID>Date</AttributeID>
                                    <KeyColumns>
                                        <KeyColumn>
                                            <DataType>WChar</DataType>
                                            <DataSize>255</DataSize>
                                            <Source xsi:type="InheritedBinding" />
                                        </KeyColumn>
                                    </KeyColumns>
                                </Attribute>
                                <Attribute>
                                    <AttributeID>USERNAME</AttributeID>
                                    <KeyColumns>
                                        <KeyColumn>
                                            <DataType>WChar</DataType>
                                            <DataSize>255</DataSize>
                                            <Source xsi:type="InheritedBinding" />
                                        </KeyColumn>
                                    </KeyColumns>
                                </Attribute>
                                <Attribute>
                                    <AttributeID>USEREMAIL</AttributeID>
                                    <KeyColumns>
                                        <KeyColumn>
                                            <DataType>WChar</DataType>
                                            <DataSize>255</DataSize>
                                            <Source xsi:type="InheritedBinding" />
                                        </KeyColumn>
                                    </KeyColumns>
                                </Attribute>
                                <Attribute>
                                    <AttributeID>URI</AttributeID>
                                    <KeyColumns>
                                        <KeyColumn>
                                            <DataType>WChar</DataType>
                                            <DataSize>255</DataSize>
                                            <Source xsi:type="InheritedBinding" />
                                        </KeyColumn>
                                    </KeyColumns>
                                </Attribute>
                                <Attribute>
                                    <AttributeID>FILENAME</AttributeID>
                                    <KeyColumns>
                                        <KeyColumn>
                                            <DataType>WChar</DataType>
                                            <DataSize>255</DataSize>
                                            <Source xsi:type="InheritedBinding" />
                                        </KeyColumn>
                                    </KeyColumns>
                                </Attribute>
                                <Attribute>
                                    <AttributeID>FORMAT</AttributeID>
                                    <KeyColumns>
                                        <KeyColumn>
                                            <DataType>WChar</DataType>
                                            <DataSize>255</DataSize>
                                            <Source xsi:type="InheritedBinding" />
                                        </KeyColumn>
                                    </KeyColumns>
                                </Attribute>
                                <Attribute>
                                    <AttributeID>SEARCH</AttributeID>
                                    <KeyColumns>
                                        <KeyColumn>
                                            <DataType>WChar</DataType>
                                            <DataSize>255</DataSize>
                                            <Source xsi:type="InheritedBinding" />
                                        </KeyColumn>
                                    </KeyColumns>
                                </Attribute>
                                <Attribute>
                                    <AttributeID>Mascot Ver</AttributeID>
                                    <KeyColumns>
                                        <KeyColumn>
                                            <DataType>WChar</DataType>
                                            <DataSize>255</DataSize>
                                            <Source xsi:type="InheritedBinding" />
                                        </KeyColumn>
                                    </KeyColumns>
                                </Attribute>
                                <Attribute>
                                    <AttributeID>DB</AttributeID>
                                    <KeyColumns>
                                        <KeyColumn>
                                            <DataType>WChar</DataType>
                                            <DataSize>255</DataSize>
                                            <Source xsi:type="InheritedBinding" />
                                        </KeyColumn>
                                    </KeyColumns>
                                </Attribute>
                                <Attribute>
                                    <AttributeID>Fasta Ver</AttributeID>
                                    <KeyColumns>
                                        <KeyColumn>
                                            <DataType>WChar</DataType>
                                            <DataSize>255</DataSize>
                                            <Source xsi:type="InheritedBinding" />
                                        </KeyColumn>
                                    </KeyColumns>
                                </Attribute>
                                <Attribute>
                                    <AttributeID>Num Seqs</AttributeID>
                                    <KeyColumns>
                                        <KeyColumn>
                                            <DataType>BigInt</DataType>
                                            <Source xsi:type="InheritedBinding" />
                                        </KeyColumn>
                                    </KeyColumns>
                                </Attribute>
                                <Attribute>
                                    <AttributeID>Num Residues</AttributeID>
                                    <KeyColumns>
                                        <KeyColumn>
                                            <DataType>BigInt</DataType>
                                            <Source xsi:type="InheritedBinding" />
                                        </KeyColumn>
                                    </KeyColumns>
                                </Attribute>
                                <Attribute>
                                    <AttributeID>Num Seqs After Tax</AttributeID>
                                    <KeyColumns>
                                        <KeyColumn>
                                            <DataType>BigInt</DataType>
                                            <Source xsi:type="InheritedBinding" />
                                        </KeyColumn>
                                    </KeyColumns>
                                </Attribute>
                                <Attribute>
                                    <AttributeID>Error Tolerant Num</AttributeID>
                                    <KeyColumns>
                                        <KeyColumn>
                                            <DataType>BigInt</DataType>
                                            <Source xsi:type="InheritedBinding" />
                                        </KeyColumn>
                                    </KeyColumns>
                                </Attribute>
                                <Attribute>
                                    <AttributeID>Num Queries</AttributeID>
                                    <KeyColumns>
                                        <KeyColumn>
                                            <DataType>BigInt</DataType>
                                            <Source xsi:type="InheritedBinding" />
                                        </KeyColumn>
                                    </KeyColumns>
                                </Attribute>
                                <Attribute>
                                    <AttributeID>File Comment</AttributeID>
                                    <KeyColumns>
                                        <KeyColumn>
                                            <DataType>WChar</DataType>
                                            <DataSize>1024</DataSize>
                                            <Source xsi:type="InheritedBinding" />
                                        </KeyColumn>
                                    </KeyColumns>
                                </Attribute>
                                <Attribute>
                                    <AttributeID>Sample Code F Key</AttributeID>
                                    <KeyColumns>
                                        <KeyColumn>
                                            <DataType>Integer</DataType>
                                            <Source xsi:type="InheritedBinding" />
                                        </KeyColumn>
                                    </KeyColumns>
                                </Attribute>
                            </Attributes>
                            <IntermediateCubeDimensionID>Tb Column Mascot Hit</IntermediateCubeDimensionID>
                            <IntermediateGranularityAttributeID>Mascot Header Code F Key</IntermediateGranularityAttributeID>
                            <Materialization>Regular</Materialization>
                        </Dimension>
                        <Dimension xsi:type="ReferenceMeasureGroupDimension">
                            <CubeDimensionID>Tb Column Samples</CubeDimensionID>
                            <Attributes>
                                <Attribute>
                                    <AttributeID>Tb Column Samples</AttributeID>
                                    <KeyColumns>
                                        <KeyColumn>
                                            <DataType>Integer</DataType>
                                            <Source xsi:type="InheritedBinding" />
                                        </KeyColumn>
                                    </KeyColumns>
                                    <Type>Granularity</Type>
                                </Attribute>
                                <Attribute>
                                    <AttributeID>Sample ID</AttributeID>
                                    <KeyColumns>
                                        <KeyColumn>
                                            <DataType>WChar</DataType>
                                            <DataSize>50</DataSize>
                                            <Source xsi:type="InheritedBinding" />
                                        </KeyColumn>
                                    </KeyColumns>
                                </Attribute>
                                <Attribute>
                                    <AttributeID>Sample Number</AttributeID>
                                    <KeyColumns>
                                        <KeyColumn>
                                            <DataType>Integer</DataType>
                                            <Source xsi:type="InheritedBinding" />
                                        </KeyColumn>
                                    </KeyColumns>
                                </Attribute>
                                <Attribute>
                                    <AttributeID>Sample Volume m L</AttributeID>
                                    <KeyColumns>
                                        <KeyColumn>
                                            <DataType>Double</DataType>
                                            <Source xsi:type="InheritedBinding" />
                                        </KeyColumn>
                                    </KeyColumns>
                                </Attribute>
                                <Attribute>
                                    <AttributeID>Sample Type</AttributeID>
                                    <KeyColumns>
                                        <KeyColumn>
                                            <DataType>Integer</DataType>
                                            <Source xsi:type="InheritedBinding" />
                                        </KeyColumn>
                                    </KeyColumns>
                                </Attribute>
                                <Attribute>
                                    <AttributeID>Sample Date</AttributeID>
                                    <KeyColumns>
                                        <KeyColumn>
                                            <DataType>Date</DataType>
                                            <Source xsi:type="InheritedBinding" />
                                        </KeyColumn>
                                    </KeyColumns>
                                </Attribute>
                                <Attribute>
                                    <AttributeID>Buffer Type</AttributeID>
                                    <KeyColumns>
                                        <KeyColumn>
                                            <DataType>Integer</DataType>
                                            <Source xsi:type="InheritedBinding" />
                                        </KeyColumn>
                                    </KeyColumns>
                                </Attribute>
                                <Attribute>
                                    <AttributeID>Buffer Conc m M</AttributeID>
                                    <KeyColumns>
                                        <KeyColumn>
                                            <DataType>Double</DataType>
                                            <Source xsi:type="InheritedBinding" />
                                        </KeyColumn>
                                    </KeyColumns>
                                </Attribute>
                                <Attribute>
                                    <AttributeID>Buffer Additions</AttributeID>
                                    <KeyColumns>
                                        <KeyColumn>
                                            <DataType>WChar</DataType>
                                            <DataSize>20</DataSize>
                                            <Source xsi:type="InheritedBinding" />
                                        </KeyColumn>
                                    </KeyColumns>
                                </Attribute>
                                <Attribute>
                                    <AttributeID>Location Code F Key</AttributeID>
                                    <KeyColumns>
                                        <KeyColumn>
                                            <DataType>Integer</DataType>
                                            <Source xsi:type="InheritedBinding" />
                                        </KeyColumn>
                                    </KeyColumns>
                                </Attribute>
                                <Attribute>
                                    <AttributeID>Comment Code F Key</AttributeID>
                                    <KeyColumns>
                                        <KeyColumn>
                                            <DataType>Integer</DataType>
                                            <Source xsi:type="InheritedBinding" />
                                        </KeyColumn>
                                    </KeyColumns>
                                </Attribute>
                                <Attribute>
                                    <AttributeID>Sampled By</AttributeID>
                                    <KeyColumns>
                                        <KeyColumn>
                                            <DataType>WChar</DataType>
                                            <DataSize>50</DataSize>
                                            <Source xsi:type="InheritedBinding" />
                                        </KeyColumn>
                                    </KeyColumns>
                                </Attribute>
                                <Attribute>
                                    <AttributeID>Acid Washed Vessel</AttributeID>
                                    <KeyColumns>
                                        <KeyColumn>
                                            <DataType>Integer</DataType>
                                            <Source xsi:type="InheritedBinding" />
                                        </KeyColumn>
                                    </KeyColumns>
                                </Attribute>
                                <Attribute>
                                    <AttributeID>Fraction Code F Key</AttributeID>
                                    <KeyColumns>
                                        <KeyColumn>
                                            <DataType>Integer</DataType>
                                            <Source xsi:type="InheritedBinding" />
                                        </KeyColumn>
                                    </KeyColumns>
                                </Attribute>
                            </Attributes>
                            <IntermediateCubeDimensionID>Tb Column Mascot Header</IntermediateCubeDimensionID>
                            <IntermediateGranularityAttributeID>Sample Code F Key</IntermediateGranularityAttributeID>
                            <Materialization>Regular</Materialization>
                        </Dimension>
                        <Dimension xsi:type="ReferenceMeasureGroupDimension">
                            <CubeDimensionID>Tb Column Fractions</CubeDimensionID>
                            <Attributes>
                                <Attribute>
                                    <AttributeID>Tb Column Fractions</AttributeID>
                                    <KeyColumns>
                                        <KeyColumn>
                                            <DataType>Integer</DataType>
                                            <Source xsi:type="InheritedBinding" />
                                        </KeyColumn>
                                    </KeyColumns>
                                    <Type>Granularity</Type>
                                </Attribute>
                                <Attribute>
                                    <AttributeID>Fraction ID</AttributeID>
                                    <KeyColumns>
                                        <KeyColumn>
                                            <DataType>WChar</DataType>
                                            <DataSize>50</DataSize>
                                            <Source xsi:type="InheritedBinding" />
                                        </KeyColumn>
                                    </KeyColumns>
                                </Attribute>
                                <Attribute>
                                    <AttributeID>Growth Code F Key</AttributeID>
                                    <KeyColumns>
                                        <KeyColumn>
                                            <DataType>Integer</DataType>
                                            <Source xsi:type="InheritedBinding" />
                                        </KeyColumn>
                                    </KeyColumns>
                                </Attribute>
                                <Attribute>
                                    <AttributeID>Separation Code F Key</AttributeID>
                                    <KeyColumns>
                                        <KeyColumn>
                                            <DataType>Integer</DataType>
                                            <Source xsi:type="InheritedBinding" />
                                        </KeyColumn>
                                    </KeyColumns>
                                </Attribute>
                                <Attribute>
                                    <AttributeID>Fraction Type</AttributeID>
                                    <KeyColumns>
                                        <KeyColumn>
                                            <DataType>Integer</DataType>
                                            <Source xsi:type="InheritedBinding" />
                                        </KeyColumn>
                                    </KeyColumns>
                                </Attribute>
                                <Attribute>
                                    <AttributeID>Location Code F Key</AttributeID>
                                    <KeyColumns>
                                        <KeyColumn>
                                            <DataType>Integer</DataType>
                                            <Source xsi:type="InheritedBinding" />
                                        </KeyColumn>
                                    </KeyColumns>
                                </Attribute>
                                <Attribute>
                                    <AttributeID>Gradient Code F Key</AttributeID>
                                    <KeyColumns>
                                        <KeyColumn>
                                            <DataType>Integer</DataType>
                                            <Source xsi:type="InheritedBinding" />
                                        </KeyColumn>
                                    </KeyColumns>
                                </Attribute>
                                <Attribute>
                                    <AttributeID>Fraction Number</AttributeID>
                                    <KeyColumns>
                                        <KeyColumn>
                                            <DataType>Integer</DataType>
                                            <Source xsi:type="InheritedBinding" />
                                        </KeyColumn>
                                    </KeyColumns>
                                </Attribute>
                                <Attribute>
                                    <AttributeID>Fraction Position</AttributeID>
                                    <KeyColumns>
                                        <KeyColumn>
                                            <DataType>Integer</DataType>
                                            <Source xsi:type="InheritedBinding" />
                                        </KeyColumn>
                                    </KeyColumns>
                                </Attribute>
                                <Attribute>
                                    <AttributeID>Label Line 1</AttributeID>
                                    <KeyColumns>
                                        <KeyColumn>
                                            <DataType>WChar</DataType>
                                            <DataSize>20</DataSize>
                                            <Source xsi:type="InheritedBinding" />
                                        </KeyColumn>
                                    </KeyColumns>
                                </Attribute>
                                <Attribute>
                                    <AttributeID>Label Line 2</AttributeID>
                                    <KeyColumns>
                                        <KeyColumn>
                                            <DataType>WChar</DataType>
                                            <DataSize>20</DataSize>
                                            <Source xsi:type="InheritedBinding" />
                                        </KeyColumn>
                                    </KeyColumns>
                                </Attribute>
                                <Attribute>
                                    <AttributeID>Label Line 3</AttributeID>
                                    <KeyColumns>
                                        <KeyColumn>
                                            <DataType>WChar</DataType>
                                            <DataSize>20</DataSize>
                                            <Source xsi:type="InheritedBinding" />
                                        </KeyColumn>
                                    </KeyColumns>
                                </Attribute>
                                <Attribute>
                                    <AttributeID>Fraction Volume m L</AttributeID>
                                    <KeyColumns>
                                        <KeyColumn>
                                            <DataType>Double</DataType>
                                            <Source xsi:type="InheritedBinding" />
                                        </KeyColumn>
                                    </KeyColumns>
                                </Attribute>
                                <Attribute>
                                    <AttributeID>Fraction Mass Mg</AttributeID>
                                    <KeyColumns>
                                        <KeyColumn>
                                            <DataType>Integer</DataType>
                                            <Source xsi:type="InheritedBinding" />
                                        </KeyColumn>
                                    </KeyColumns>
                                </Attribute>
                                <Attribute>
                                    <AttributeID>Fraction Description</AttributeID>
                                    <KeyColumns>
                                        <KeyColumn>
                                            <DataType>WChar</DataType>
                                            <DataSize>100</DataSize>
                                            <Source xsi:type="InheritedBinding" />
                                        </KeyColumn>
                                    </KeyColumns>
                                </Attribute>
                                <Attribute>
                                    <AttributeID>Fraction Contact</AttributeID>
                                    <KeyColumns>
                                        <KeyColumn>
                                            <DataType>WChar</DataType>
                                            <DataSize>50</DataSize>
                                            <Source xsi:type="InheritedBinding" />
                                        </KeyColumn>
                                    </KeyColumns>
                                </Attribute>
                                <Attribute>
                                    <AttributeID>Fraction Active</AttributeID>
                                    <KeyColumns>
                                        <KeyColumn>
                                            <DataType>Integer</DataType>
                                            <Source xsi:type="InheritedBinding" />
                                        </KeyColumn>
                                    </KeyColumns>
                                </Attribute>
                                <Attribute>
                                    <AttributeID>Node Left</AttributeID>
                                    <KeyColumns>
                                        <KeyColumn>
                                            <DataType>Integer</DataType>
                                            <Source xsi:type="InheritedBinding" />
                                        </KeyColumn>
                                    </KeyColumns>
                                </Attribute>
                                <Attribute>
                                    <AttributeID>Node Right</AttributeID>
                                    <KeyColumns>
                                        <KeyColumn>
                                            <DataType>Integer</DataType>
                                            <Source xsi:type="InheritedBinding" />
                                        </KeyColumn>
                                    </KeyColumns>
                                </Attribute>
                                <Attribute>
                                    <AttributeID>Node Depth</AttributeID>
                                    <KeyColumns>
                                        <KeyColumn>
                                            <DataType>Integer</DataType>
                                            <Source xsi:type="InheritedBinding" />
                                        </KeyColumn>
                                    </KeyColumns>
                                </Attribute>
                                <Attribute>
                                    <AttributeID>Node Ordinal</AttributeID>
                                    <KeyColumns>
                                        <KeyColumn>
                                            <DataType>Integer</DataType>
                                            <Source xsi:type="InheritedBinding" />
                                        </KeyColumn>
                                    </KeyColumns>
                                </Attribute>
                                <Attribute>
                                    <AttributeID>Node Index</AttributeID>
                                    <KeyColumns>
                                        <KeyColumn>
                                            <DataType>WChar</DataType>
                                            <DataSize>50</DataSize>
                                            <Source xsi:type="InheritedBinding" />
                                        </KeyColumn>
                                    </KeyColumns>
                                </Attribute>
                                <Attribute>
                                    <AttributeID>Column Parent</AttributeID>
                                    <KeyColumns>
                                        <KeyColumn>
                                            <DataType>Integer</DataType>
                                            <Source xsi:type="InheritedBinding" />
                                        </KeyColumn>
                                    </KeyColumns>
                                </Attribute>
                                <Attribute>
                                    <AttributeID>Column Pool</AttributeID>
                                    <KeyColumns>
                                        <KeyColumn>
                                            <DataType>Integer</DataType>
                                            <Source xsi:type="InheritedBinding" />
                                        </KeyColumn>
                                    </KeyColumns>
                                </Attribute>
                                <Attribute>
                                    <AttributeID>Acid Washed Vessel</AttributeID>
                                    <KeyColumns>
                                        <KeyColumn>
                                            <DataType>Integer</DataType>
                                            <Source xsi:type="InheritedBinding" />
                                        </KeyColumn>
                                    </KeyColumns>
                                </Attribute>
                                <Attribute>
                                    <AttributeID>Node Parent</AttributeID>
                                    <KeyColumns>
                                        <KeyColumn>
                                            <DataType>Integer</DataType>
                                            <Source xsi:type="InheritedBinding" />
                                        </KeyColumn>
                                    </KeyColumns>
                                </Attribute>
                                <Attribute>
                                    <AttributeID>Fraction Code P Key</AttributeID>
                                    <KeyColumns>
                                        <KeyColumn>
                                            <DataType>Integer</DataType>
                                            <Source xsi:type="InheritedBinding" />
                                        </KeyColumn>
                                    </KeyColumns>
                                </Attribute>
                                <Attribute>
                                    <AttributeID>Fraction Pos Id</AttributeID>
                                    <KeyColumns>
                                        <KeyColumn>
                                            <DataType>WChar</DataType>
                                            <DataSize>63</DataSize>
                                            <Source xsi:type="InheritedBinding" />
                                        </KeyColumn>
                                    </KeyColumns>
                                </Attribute>
                            </Attributes>
                            <IntermediateCubeDimensionID>Tb Column Samples</IntermediateCubeDimensionID>
                            <IntermediateGranularityAttributeID>Fraction Code F Key</IntermediateGranularityAttributeID>
                            <Materialization>Regular</Materialization>
                        </Dimension>
                        <Dimension xsi:type="ManyToManyMeasureGroupDimension">
                            <CubeDimensionID>Tb ICPMS Peak</CubeDimensionID>
                            <MeasureGroupID>Asvw Column ICPMS Peak Data</MeasureGroupID>
                        </Dimension>
                        <Dimension xsi:type="ReferenceMeasureGroupDimension">
                            <CubeDimensionID>Tb Cube Procedure Tree</CubeDimensionID>
                            <Attributes>
                                <Attribute>
                                    <AttributeID>Tb Cube Procedure Tree</AttributeID>
                                    <KeyColumns>
                                        <KeyColumn>
                                            <DataType>Integer</DataType>
                                            <Source xsi:type="InheritedBinding" />
                                        </KeyColumn>
                                    </KeyColumns>
                                    <Type>Granularity</Type>
                                </Attribute>
                                <Attribute>
                                    <AttributeID>Procedure Tree Code P Key</AttributeID>
                                    <KeyColumns>
                                        <KeyColumn>
                                            <DataType>Integer</DataType>
                                            <Source xsi:type="InheritedBinding" />
                                        </KeyColumn>
                                    </KeyColumns>
                                </Attribute>
                                <Attribute>
                                    <AttributeID>Input ID</AttributeID>
                                    <KeyColumns>
                                        <KeyColumn>
                                            <DataType>WChar</DataType>
                                            <DataSize>12</DataSize>
                                            <Source xsi:type="InheritedBinding" />
                                        </KeyColumn>
                                    </KeyColumns>
                                </Attribute>
                                <Attribute>
                                    <AttributeID>Separation Type</AttributeID>
                                    <KeyColumns>
                                        <KeyColumn>
                                            <DataType>Integer</DataType>
                                            <Source xsi:type="InheritedBinding" />
                                        </KeyColumn>
                                    </KeyColumns>
                                </Attribute>
                                <Attribute>
                                    <AttributeID>Separation Initial</AttributeID>
                                    <KeyColumns>
                                        <KeyColumn>
                                            <DataType>WChar</DataType>
                                            <DataSize>3</DataSize>
                                            <Source xsi:type="InheritedBinding" />
                                        </KeyColumn>
                                    </KeyColumns>
                                </Attribute>
                                <Attribute>
                                    <AttributeID>Local Level</AttributeID>
                                    <KeyColumns>
                                        <KeyColumn>
                                            <DataType>Integer</DataType>
                                            <Source xsi:type="InheritedBinding" />
                                        </KeyColumn>
                                    </KeyColumns>
                                </Attribute>
                                <Attribute>
                                    <AttributeID>Node Name</AttributeID>
                                    <KeyColumns>
                                        <KeyColumn>
                                            <DataType>WChar</DataType>
                                            <DataSize>18</DataSize>
                                            <Source xsi:type="InheritedBinding" />
                                        </KeyColumn>
                                    </KeyColumns>
                                </Attribute>
                                <Attribute>
                                    <AttributeID>Node Parent</AttributeID>
                                    <KeyColumns>
                                        <KeyColumn>
                                            <DataType>Integer</DataType>
                                            <Source xsi:type="InheritedBinding" />
                                        </KeyColumn>
                                    </KeyColumns>
                                </Attribute>
                                <Attribute>
                                    <AttributeID>Pruned Parent Key</AttributeID>
                                    <KeyColumns>
                                        <KeyColumn>
                                            <DataType>Integer</DataType>
                                            <Source xsi:type="InheritedBinding" />
                                        </KeyColumn>
                                    </KeyColumns>
                                </Attribute>
                                <Attribute>
                                    <AttributeID>Pruned Input ID Key</AttributeID>
                                    <KeyColumns>
                                        <KeyColumn>
                                            <DataType>Integer</DataType>
                                            <Source xsi:type="InheritedBinding" />
                                        </KeyColumn>
                                    </KeyColumns>
                                </Attribute>
                                <Attribute>
                                    <AttributeID>Full Tree Name</AttributeID>
                                    <KeyColumns>
                                        <KeyColumn>
                                            <DataType>WChar</DataType>
                                            <DataSize>1000</DataSize>
                                            <Source xsi:type="InheritedBinding" />
                                        </KeyColumn>
                                    </KeyColumns>
                                </Attribute>
                                <Attribute>
                                    <AttributeID>Pruned Tree Name</AttributeID>
                                    <KeyColumns>
                                        <KeyColumn>
                                            <DataType>WChar</DataType>
                                            <DataSize>1000</DataSize>
                                            <Source xsi:type="InheritedBinding" />
                                        </KeyColumn>
                                    </KeyColumns>
                                </Attribute>
                                <Attribute>
                                    <AttributeID>Pruned Local Name</AttributeID>
                                    <KeyColumns>
                                        <KeyColumn>
                                            <DataType>WChar</DataType>
                                            <DataSize>17</DataSize>
                                            <Source xsi:type="InheritedBinding" />
                                        </KeyColumn>
                                    </KeyColumns>
                                </Attribute>
                            </Attributes>
                            <IntermediateCubeDimensionID>Tb Column Fractions</IntermediateCubeDimensionID>
                            <IntermediateGranularityAttributeID>Node Parent</IntermediateGranularityAttributeID>
                            <Materialization>Regular</Materialization>
                        </Dimension>
                        <Dimension xsi:type="ManyToManyMeasureGroupDimension">
                            <CubeDimensionID>Tb Column ICPMS Run</CubeDimensionID>
                            <MeasureGroupID>Tb Column ICPMS Data u M</MeasureGroupID>
                        </Dimension>
                    </Dimensions>
                    <Partitions>
                        <Partition>
                            <ID>Tb Column Mascot Protein</ID>
                            <Name>Tb Column Mascot Protein</Name>
                            <Source xsi:type="DsvTableBinding">
                                <DataSourceViewID>Express M3</DataSourceViewID>
                                <TableID>dbo_tb_Column_Mascot_Protein</TableID>
                            </Source>
                            <StorageMode>Molap</StorageMode>
                            <ProcessingMode>Regular</ProcessingMode>
                            <ProactiveCaching>
                                <SilenceInterval>-PT1S</SilenceInterval>
                                <Latency>-PT1S</Latency>
                                <SilenceOverrideInterval>-PT1S</SilenceOverrideInterval>
                                <ForceRebuildInterval>-PT1S</ForceRebuildInterval>
                                <Source xsi:type="ProactiveCachingInheritedBinding" />
                            </ProactiveCaching>
                        </Partition>
                    </Partitions>
                    <ProactiveCaching>
                        <SilenceInterval>-PT1S</SilenceInterval>
                        <Latency>-PT1S</Latency>
                        <SilenceOverrideInterval>-PT1S</SilenceOverrideInterval>
                        <ForceRebuildInterval>-PT1S</ForceRebuildInterval>
                        <Source xsi:type="ProactiveCachingInheritedBinding" />
                    </ProactiveCaching>
                </MeasureGroup>
                <MeasureGroup>
                    <ID>Tb Column ICPMS Data u M All</ID>
                    <Name>Tb Column ICPMS Data u M All</Name>
                    <Measures>
                        <Measure>
                            <ID>ICPMS Run Count</ID>
                            <Name>ICPMS Run Count</Name>
                            <DataType>Integer</DataType>
                            <Source>
                                <DataType>Integer</DataType>
                                <Source xsi:type="ColumnBinding">
                                    <TableID>dbo_tb_Column_ICPMS_Data_uM_All</TableID>
                                    <ColumnID>ICPMS_Run_Count</ColumnID>
                                </Source>
                            </Source>
                        </Measure>
                        <Measure>
                            <ID>ICPMS Data Value u M Avg</ID>
                            <Name>ICPMS Data Value uM Avg</Name>
                            <DataType>Double</DataType>
                            <Source>
                                <DataType>Double</DataType>
                                <Source xsi:type="ColumnBinding">
                                    <TableID>dbo_tb_Column_ICPMS_Data_uM_All</TableID>
                                    <ColumnID>ICPMS_Data_Value_uM_Avg</ColumnID>
                                </Source>
                            </Source>
                        </Measure>
                        <Measure>
                            <ID>ICPMS Data Value u M Min</ID>
                            <Name>ICPMS Data Value u M Min</Name>
                            <DataType>Single</DataType>
                            <Source>
                                <DataType>Single</DataType>
                                <Source xsi:type="ColumnBinding">
                                    <TableID>dbo_tb_Column_ICPMS_Data_uM_All</TableID>
                                    <ColumnID>ICPMS_Data_Value_uM_Min</ColumnID>
                                </Source>
                            </Source>
                        </Measure>
                        <Measure>
                            <ID>ICPMS Data Value u M Max</ID>
                            <Name>ICPMS Data Value u M Max</Name>
                            <DataType>Single</DataType>
                            <Source>
                                <DataType>Single</DataType>
                                <Source xsi:type="ColumnBinding">
                                    <TableID>dbo_tb_Column_ICPMS_Data_uM_All</TableID>
                                    <ColumnID>ICPMS_Data_Value_uM_Max</ColumnID>
                                </Source>
                            </Source>
                        </Measure>
                        <Measure>
                            <ID>ICPMS Data Value u M SD</ID>
                            <Name>ICPMS Data Value u M SD</Name>
                            <DataType>Double</DataType>
                            <Source>
                                <DataType>Double</DataType>
                                <Source xsi:type="ColumnBinding">
                                    <TableID>dbo_tb_Column_ICPMS_Data_uM_All</TableID>
                                    <ColumnID>ICPMS_Data_Value_uM_SD</ColumnID>
                                </Source>
                            </Source>
                        </Measure>
                        <Measure>
                            <ID>Tb Column ICPMS Data u M All Count</ID>
                            <Name>Tb Column ICPMS Data u M All Count</Name>
                            <AggregateFunction>Count</AggregateFunction>
                            <DataType>Integer</DataType>
                            <Source>
                                <DataType>Integer</DataType>
                                <DataSize>4</DataSize>
                                <Source xsi:type="RowBinding">
                                    <TableID>dbo_tb_Column_ICPMS_Data_uM_All</TableID>
                                </Source>
                            </Source>
                        </Measure>
                        <Measure>
                            <ID>ICPMS Data Value u M Avg - Tb Column ICPMS Data u M All</ID>
                            <Name>Total Metal nmoles</Name>
                            <DataType>Double</DataType>
                            <Source>
                                <DataType>Double</DataType>
                                <Source xsi:type="ColumnBinding">
                                    <TableID>dbo_tb_Column_ICPMS_Data_uM_All</TableID>
                                    <ColumnID>ICPMS_Data_Value_uM_Avg</ColumnID>
                                </Source>
                            </Source>
                        </Measure>
                        <Measure>
                            <ID>ICPMS Data Value u M Avg - Tb Column ICPMS Data u M All 1</ID>
                            <Name>Metal Peak Max nmoles_ml</Name>
                            <AggregateFunction>Max</AggregateFunction>
                            <DataType>Double</DataType>
                            <Source>
                                <DataType>Double</DataType>
                                <Source xsi:type="ColumnBinding">
                                    <TableID>dbo_tb_Column_ICPMS_Data_uM_All</TableID>
                                    <ColumnID>ICPMS_Data_Value_uM_Avg</ColumnID>
                                </Source>
                            </Source>
                        </Measure>
                    </Measures>
                    <StorageMode>Molap</StorageMode>
                    <ProcessingMode>Regular</ProcessingMode>
                    <Dimensions>
                        <Dimension xsi:type="RegularMeasureGroupDimension">
                            <CubeDimensionID>Tb Column Fractions</CubeDimensionID>
                            <Attributes>
                                <Attribute>
                                    <AttributeID>Tb Column Fractions</AttributeID>
                                    <KeyColumns>
                                        <KeyColumn>
                                            <DataType>Integer</DataType>
                                            <Source xsi:type="ColumnBinding">
                                                <TableID>dbo_tb_Column_ICPMS_Data_uM_All</TableID>
                                                <ColumnID>Fraction_Code_FKey</ColumnID>
                                            </Source>
                                        </KeyColumn>
                                    </KeyColumns>
                                    <Type>Granularity</Type>
                                </Attribute>
                                <Attribute>
                                    <AttributeID>Fraction ID</AttributeID>
                                    <KeyColumns>
                                        <KeyColumn>
                                            <DataType>WChar</DataType>
                                            <DataSize>50</DataSize>
                                            <Source xsi:type="InheritedBinding" />
                                        </KeyColumn>
                                    </KeyColumns>
                                </Attribute>
                                <Attribute>
                                    <AttributeID>Growth Code F Key</AttributeID>
                                    <KeyColumns>
                                        <KeyColumn>
                                            <DataType>Integer</DataType>
                                            <Source xsi:type="InheritedBinding" />
                                        </KeyColumn>
                                    </KeyColumns>
                                </Attribute>
                                <Attribute>
                                    <AttributeID>Separation Code F Key</AttributeID>
                                    <KeyColumns>
                                        <KeyColumn>
                                            <DataType>Integer</DataType>
                                            <Source xsi:type="InheritedBinding" />
                                        </KeyColumn>
                                    </KeyColumns>
                                </Attribute>
                                <Attribute>
                                    <AttributeID>Fraction Type</AttributeID>
                                    <KeyColumns>
                                        <KeyColumn>
                                            <DataType>Integer</DataType>
                                            <Source xsi:type="InheritedBinding" />
                                        </KeyColumn>
                                    </KeyColumns>
                                </Attribute>
                                <Attribute>
                                    <AttributeID>Location Code F Key</AttributeID>
                                    <KeyColumns>
                                        <KeyColumn>
                                            <DataType>Integer</DataType>
                                            <Source xsi:type="InheritedBinding" />
                                        </KeyColumn>
                                    </KeyColumns>
                                </Attribute>
                                <Attribute>
                                    <AttributeID>Gradient Code F Key</AttributeID>
                                    <KeyColumns>
                                        <KeyColumn>
                                            <DataType>Integer</DataType>
                                            <Source xsi:type="InheritedBinding" />
                                        </KeyColumn>
                                    </KeyColumns>
                                </Attribute>
                                <Attribute>
                                    <AttributeID>Fraction Number</AttributeID>
                                    <KeyColumns>
                                        <KeyColumn>
                                            <DataType>Integer</DataType>
                                            <Source xsi:type="InheritedBinding" />
                                        </KeyColumn>
                                    </KeyColumns>
                                </Attribute>
                                <Attribute>
                                    <AttributeID>Fraction Position</AttributeID>
                                    <KeyColumns>
                                        <KeyColumn>
                                            <DataType>Integer</DataType>
                                            <Source xsi:type="InheritedBinding" />
                                        </KeyColumn>
                                    </KeyColumns>
                                </Attribute>
                                <Attribute>
                                    <AttributeID>Label Line 1</AttributeID>
                                    <KeyColumns>
                                        <KeyColumn>
                                            <DataType>WChar</DataType>
                                            <DataSize>20</DataSize>
                                            <Source xsi:type="InheritedBinding" />
                                        </KeyColumn>
                                    </KeyColumns>
                                </Attribute>
                                <Attribute>
                                    <AttributeID>Label Line 2</AttributeID>
                                    <KeyColumns>
                                        <KeyColumn>
                                            <DataType>WChar</DataType>
                                            <DataSize>20</DataSize>
                                            <Source xsi:type="InheritedBinding" />
                                        </KeyColumn>
                                    </KeyColumns>
                                </Attribute>
                                <Attribute>
                                    <AttributeID>Label Line 3</AttributeID>
                                    <KeyColumns>
                                        <KeyColumn>
                                            <DataType>WChar</DataType>
                                            <DataSize>20</DataSize>
                                            <Source xsi:type="InheritedBinding" />
                                        </KeyColumn>
                                    </KeyColumns>
                                </Attribute>
                                <Attribute>
                                    <AttributeID>Fraction Volume m L</AttributeID>
                                    <KeyColumns>
                                        <KeyColumn>
                                            <DataType>Double</DataType>
                                            <Source xsi:type="InheritedBinding" />
                                        </KeyColumn>
                                    </KeyColumns>
                                </Attribute>
                                <Attribute>
                                    <AttributeID>Fraction Mass Mg</AttributeID>
                                    <KeyColumns>
                                        <KeyColumn>
                                            <DataType>Integer</DataType>
                                            <Source xsi:type="InheritedBinding" />
                                        </KeyColumn>
                                    </KeyColumns>
                                </Attribute>
                                <Attribute>
                                    <AttributeID>Fraction Description</AttributeID>
                                    <KeyColumns>
                                        <KeyColumn>
                                            <DataType>WChar</DataType>
                                            <DataSize>100</DataSize>
                                            <Source xsi:type="InheritedBinding" />
                                        </KeyColumn>
                                    </KeyColumns>
                                </Attribute>
                                <Attribute>
                                    <AttributeID>Fraction Contact</AttributeID>
                                    <KeyColumns>
                                        <KeyColumn>
                                            <DataType>WChar</DataType>
                                            <DataSize>50</DataSize>
                                            <Source xsi:type="InheritedBinding" />
                                        </KeyColumn>
                                    </KeyColumns>
                                </Attribute>
                                <Attribute>
                                    <AttributeID>Fraction Active</AttributeID>
                                    <KeyColumns>
                                        <KeyColumn>
                                            <DataType>Integer</DataType>
                                            <Source xsi:type="InheritedBinding" />
                                        </KeyColumn>
                                    </KeyColumns>
                                </Attribute>
                                <Attribute>
                                    <AttributeID>Node Left</AttributeID>
                                    <KeyColumns>
                                        <KeyColumn>
                                            <DataType>Integer</DataType>
                                            <Source xsi:type="InheritedBinding" />
                                        </KeyColumn>
                                    </KeyColumns>
                                </Attribute>
                                <Attribute>
                                    <AttributeID>Node Right</AttributeID>
                                    <KeyColumns>
                                        <KeyColumn>
                                            <DataType>Integer</DataType>
                                            <Source xsi:type="InheritedBinding" />
                                        </KeyColumn>
                                    </KeyColumns>
                                </Attribute>
                                <Attribute>
                                    <AttributeID>Node Depth</AttributeID>
                                    <KeyColumns>
                                        <KeyColumn>
                                            <DataType>Integer</DataType>
                                            <Source xsi:type="InheritedBinding" />
                                        </KeyColumn>
                                    </KeyColumns>
                                </Attribute>
                                <Attribute>
                                    <AttributeID>Node Ordinal</AttributeID>
                                    <KeyColumns>
                                        <KeyColumn>
                                            <DataType>Integer</DataType>
                                            <Source xsi:type="InheritedBinding" />
                                        </KeyColumn>
                                    </KeyColumns>
                                </Attribute>
                                <Attribute>
                                    <AttributeID>Node Index</AttributeID>
                                    <KeyColumns>
                                        <KeyColumn>
                                            <DataType>WChar</DataType>
                                            <DataSize>50</DataSize>
                                            <Source xsi:type="InheritedBinding" />
                                        </KeyColumn>
                                    </KeyColumns>
                                </Attribute>
                                <Attribute>
                                    <AttributeID>Column Parent</AttributeID>
                                    <KeyColumns>
                                        <KeyColumn>
                                            <DataType>Integer</DataType>
                                            <Source xsi:type="InheritedBinding" />
                                        </KeyColumn>
                                    </KeyColumns>
                                </Attribute>
                                <Attribute>
                                    <AttributeID>Column Pool</AttributeID>
                                    <KeyColumns>
                                        <KeyColumn>
                                            <DataType>Integer</DataType>
                                            <Source xsi:type="InheritedBinding" />
                                        </KeyColumn>
                                    </KeyColumns>
                                </Attribute>
                                <Attribute>
                                    <AttributeID>Acid Washed Vessel</AttributeID>
                                    <KeyColumns>
                                        <KeyColumn>
                                            <DataType>Integer</DataType>
                                            <Source xsi:type="InheritedBinding" />
                                        </KeyColumn>
                                    </KeyColumns>
                                </Attribute>
                                <Attribute>
                                    <AttributeID>Node Parent</AttributeID>
                                    <KeyColumns>
                                        <KeyColumn>
                                            <DataType>Integer</DataType>
                                            <Source xsi:type="InheritedBinding" />
                                        </KeyColumn>
                                    </KeyColumns>
                                </Attribute>
                                <Attribute>
                                    <AttributeID>Fraction Code P Key</AttributeID>
                                    <KeyColumns>
                                        <KeyColumn>
                                            <DataType>Integer</DataType>
                                            <Source xsi:type="InheritedBinding" />
                                        </KeyColumn>
                                    </KeyColumns>
                                </Attribute>
                                <Attribute>
                                    <AttributeID>Fraction Pos Id</AttributeID>
                                    <KeyColumns>
                                        <KeyColumn>
                                            <DataType>WChar</DataType>
                                            <DataSize>63</DataSize>
                                            <Source xsi:type="InheritedBinding" />
                                        </KeyColumn>
                                    </KeyColumns>
                                </Attribute>
                            </Attributes>
                        </Dimension>
                        <Dimension xsi:type="RegularMeasureGroupDimension">
                            <CubeDimensionID>Tb ICPMS Metal</CubeDimensionID>
                            <Attributes>
                                <Attribute>
                                    <AttributeID>Tb ICPMS Metal</AttributeID>
                                    <KeyColumns>
                                        <KeyColumn>
                                            <DataType>Integer</DataType>
                                            <Source xsi:type="ColumnBinding">
                                                <TableID>dbo_tb_Column_ICPMS_Data_uM_All</TableID>
                                                <ColumnID>ICPMS_Metal_Code_FKey</ColumnID>
                                            </Source>
                                        </KeyColumn>
                                    </KeyColumns>
                                    <Type>Granularity</Type>
                                </Attribute>
                                <Attribute>
                                    <AttributeID>Metal ID</AttributeID>
                                    <KeyColumns>
                                        <KeyColumn>
                                            <DataType>WChar</DataType>
                                            <DataSize>50</DataSize>
                                            <Source xsi:type="InheritedBinding" />
                                        </KeyColumn>
                                    </KeyColumns>
                                </Attribute>
                                <Attribute>
                                    <AttributeID>Atomic Number</AttributeID>
                                    <KeyColumns>
                                        <KeyColumn>
                                            <DataType>Integer</DataType>
                                            <Source xsi:type="InheritedBinding" />
                                        </KeyColumn>
                                    </KeyColumns>
                                </Attribute>
                                <Attribute>
                                    <AttributeID>Isotopic Mass</AttributeID>
                                    <KeyColumns>
                                        <KeyColumn>
                                            <DataType>Integer</DataType>
                                            <Source xsi:type="InheritedBinding" />
                                        </KeyColumn>
                                    </KeyColumns>
                                </Attribute>
                                <Attribute>
                                    <AttributeID>Metal Symbol</AttributeID>
                                    <KeyColumns>
                                        <KeyColumn>
                                            <DataType>WChar</DataType>
                                            <DataSize>3</DataSize>
                                            <Source xsi:type="InheritedBinding" />
                                        </KeyColumn>
                                    </KeyColumns>
                                </Attribute>
                                <Attribute>
                                    <AttributeID>Metal Name</AttributeID>
                                    <KeyColumns>
                                        <KeyColumn>
                                            <DataType>WChar</DataType>
                                            <DataSize>20</DataSize>
                                            <Source xsi:type="InheritedBinding" />
                                        </KeyColumn>
                                    </KeyColumns>
                                </Attribute>
                                <Attribute>
                                    <AttributeID>Default Data Public</AttributeID>
                                    <KeyColumns>
                                        <KeyColumn>
                                            <DataType>Integer</DataType>
                                            <Source xsi:type="InheritedBinding" />
                                        </KeyColumn>
                                    </KeyColumns>
                                </Attribute>
                                <Attribute>
                                    <AttributeID>Default Collision Mode</AttributeID>
                                    <KeyColumns>
                                        <KeyColumn>
                                            <DataType>Integer</DataType>
                                            <Source xsi:type="InheritedBinding" />
                                        </KeyColumn>
                                    </KeyColumns>
                                </Attribute>
                            </Attributes>
                        </Dimension>
                        <Dimension xsi:type="ManyToManyMeasureGroupDimension">
                            <CubeDimensionID>Tb ICPMS Peak</CubeDimensionID>
                            <MeasureGroupID>Asvw Column ICPMS Peak Data</MeasureGroupID>
                        </Dimension>
                        <Dimension xsi:type="ReferenceMeasureGroupDimension">
                            <CubeDimensionID>Tb Cube Procedure Tree</CubeDimensionID>
                            <Attributes>
                                <Attribute>
                                    <AttributeID>Tb Cube Procedure Tree</AttributeID>
                                    <KeyColumns>
                                        <KeyColumn>
                                            <DataType>Integer</DataType>
                                            <Source xsi:type="InheritedBinding" />
                                        </KeyColumn>
                                    </KeyColumns>
                                    <Type>Granularity</Type>
                                </Attribute>
                                <Attribute>
                                    <AttributeID>Procedure Tree Code P Key</AttributeID>
                                    <KeyColumns>
                                        <KeyColumn>
                                            <DataType>Integer</DataType>
                                            <Source xsi:type="InheritedBinding" />
                                        </KeyColumn>
                                    </KeyColumns>
                                </Attribute>
                                <Attribute>
                                    <AttributeID>Input ID</AttributeID>
                                    <KeyColumns>
                                        <KeyColumn>
                                            <DataType>WChar</DataType>
                                            <DataSize>12</DataSize>
                                            <Source xsi:type="InheritedBinding" />
                                        </KeyColumn>
                                    </KeyColumns>
                                </Attribute>
                                <Attribute>
                                    <AttributeID>Separation Type</AttributeID>
                                    <KeyColumns>
                                        <KeyColumn>
                                            <DataType>Integer</DataType>
                                            <Source xsi:type="InheritedBinding" />
                                        </KeyColumn>
                                    </KeyColumns>
                                </Attribute>
                                <Attribute>
                                    <AttributeID>Separation Initial</AttributeID>
                                    <KeyColumns>
                                        <KeyColumn>
                                            <DataType>WChar</DataType>
                                            <DataSize>3</DataSize>
                                            <Source xsi:type="InheritedBinding" />
                                        </KeyColumn>
                                    </KeyColumns>
                                </Attribute>
                                <Attribute>
                                    <AttributeID>Local Level</AttributeID>
                                    <KeyColumns>
                                        <KeyColumn>
                                            <DataType>Integer</DataType>
                                            <Source xsi:type="InheritedBinding" />
                                        </KeyColumn>
                                    </KeyColumns>
                                </Attribute>
                                <Attribute>
                                    <AttributeID>Node Name</AttributeID>
                                    <KeyColumns>
                                        <KeyColumn>
                                            <DataType>WChar</DataType>
                                            <DataSize>18</DataSize>
                                            <Source xsi:type="InheritedBinding" />
                                        </KeyColumn>
                                    </KeyColumns>
                                </Attribute>
                                <Attribute>
                                    <AttributeID>Node Parent</AttributeID>
                                    <KeyColumns>
                                        <KeyColumn>
                                            <DataType>Integer</DataType>
                                            <Source xsi:type="InheritedBinding" />
                                        </KeyColumn>
                                    </KeyColumns>
                                </Attribute>
                                <Attribute>
                                    <AttributeID>Pruned Parent Key</AttributeID>
                                    <KeyColumns>
                                        <KeyColumn>
                                            <DataType>Integer</DataType>
                                            <Source xsi:type="InheritedBinding" />
                                        </KeyColumn>
                                    </KeyColumns>
                                </Attribute>
                                <Attribute>
                                    <AttributeID>Pruned Input ID Key</AttributeID>
                                    <KeyColumns>
                                        <KeyColumn>
                                            <DataType>Integer</DataType>
                                            <Source xsi:type="InheritedBinding" />
                                        </KeyColumn>
                                    </KeyColumns>
                                </Attribute>
                                <Attribute>
                                    <AttributeID>Full Tree Name</AttributeID>
                                    <KeyColumns>
                                        <KeyColumn>
                                            <DataType>WChar</DataType>
                                            <DataSize>1000</DataSize>
                                            <Source xsi:type="InheritedBinding" />
                                        </KeyColumn>
                                    </KeyColumns>
                                </Attribute>
                                <Attribute>
                                    <AttributeID>Pruned Tree Name</AttributeID>
                                    <KeyColumns>
                                        <KeyColumn>
                                            <DataType>WChar</DataType>
                                            <DataSize>1000</DataSize>
                                            <Source xsi:type="InheritedBinding" />
                                        </KeyColumn>
                                    </KeyColumns>
                                </Attribute>
                                <Attribute>
                                    <AttributeID>Pruned Local Name</AttributeID>
                                    <KeyColumns>
                                        <KeyColumn>
                                            <DataType>WChar</DataType>
                                            <DataSize>17</DataSize>
                                            <Source xsi:type="InheritedBinding" />
                                        </KeyColumn>
                                    </KeyColumns>
                                </Attribute>
                            </Attributes>
                            <IntermediateCubeDimensionID>Tb Column Fractions</IntermediateCubeDimensionID>
                            <IntermediateGranularityAttributeID>Node Parent</IntermediateGranularityAttributeID>
                            <Materialization>Regular</Materialization>
                        </Dimension>
                    </Dimensions>
                    <Partitions>
                        <Partition>
                            <ID>Tb Column ICPMS Data u M All</ID>
                            <Name>Tb Column ICPMS Data u M All</Name>
                            <Source xsi:type="DsvTableBinding">
                                <DataSourceViewID>Express M3</DataSourceViewID>
                                <TableID>dbo_tb_Column_ICPMS_Data_uM_All</TableID>
                            </Source>
                            <StorageMode>Molap</StorageMode>
                            <ProcessingMode>Regular</ProcessingMode>
                            <ProactiveCaching>
                                <SilenceInterval>-PT1S</SilenceInterval>
                                <Latency>-PT1S</Latency>
                                <SilenceOverrideInterval>-PT1S</SilenceOverrideInterval>
                                <ForceRebuildInterval>-PT1S</ForceRebuildInterval>
                                <Source xsi:type="ProactiveCachingInheritedBinding" />
                            </ProactiveCaching>
                        </Partition>
                    </Partitions>
                    <ProactiveCaching>
                        <SilenceInterval>-PT1S</SilenceInterval>
                        <Latency>-PT1S</Latency>
                        <SilenceOverrideInterval>-PT1S</SilenceOverrideInterval>
                        <ForceRebuildInterval>-PT1S</ForceRebuildInterval>
                        <Source xsi:type="ProactiveCachingInheritedBinding" />
                    </ProactiveCaching>
                </MeasureGroup>
                <MeasureGroup>
                    <ID>Tb Column Mascot Protein P Fid</ID>
                    <Name>Tb Column Mascot Protein P Fid</Name>
                    <Measures>
                        <Measure>
                            <ID>Prot Score - Tb Column Mascot Protein P Fid</ID>
                            <Name>Prot Score - Tb Column Mascot Protein P Fid</Name>
                            <DataType>Double</DataType>
                            <Source>
                                <DataType>Double</DataType>
                                <Source xsi:type="ColumnBinding">
                                    <TableID>dbo_tb_Column_Mascot_Protein_PFid</TableID>
                                    <ColumnID>prot_score</ColumnID>
                                </Source>
                            </Source>
                        </Measure>
                        <Measure>
                            <ID>Prot Thresh - Tb Column Mascot Protein P Fid</ID>
                            <Name>Prot Thresh - Tb Column Mascot Protein P Fid</Name>
                            <DataType>Double</DataType>
                            <Source>
                                <DataType>Double</DataType>
                                <Source xsi:type="ColumnBinding">
                                    <TableID>dbo_tb_Column_Mascot_Protein_PFid</TableID>
                                    <ColumnID>prot_thresh</ColumnID>
                                </Source>
                            </Source>
                        </Measure>
                        <Measure>
                            <ID>Prot Expect - Tb Column Mascot Protein P Fid</ID>
                            <Name>Prot Expect - Tb Column Mascot Protein P Fid</Name>
                            <DataType>Double</DataType>
                            <Source>
                                <DataType>Double</DataType>
                                <Source xsi:type="ColumnBinding">
                                    <TableID>dbo_tb_Column_Mascot_Protein_PFid</TableID>
                                    <ColumnID>prot_expect</ColumnID>
                                </Source>
                            </Source>
                        </Measure>
                        <Measure>
                            <ID>Prot Mass - Tb Column Mascot Protein P Fid</ID>
                            <Name>Prot Mass - Tb Column Mascot Protein P Fid</Name>
                            <DataType>Double</DataType>
                            <Source>
                                <DataType>Double</DataType>
                                <Source xsi:type="ColumnBinding">
                                    <TableID>dbo_tb_Column_Mascot_Protein_PFid</TableID>
                                    <ColumnID>prot_mass</ColumnID>
                                </Source>
                            </Source>
                        </Measure>
                        <Measure>
                            <ID>Prot Matches - Tb Column Mascot Protein P Fid</ID>
                            <Name>Prot Matches - Tb Column Mascot Protein P Fid</Name>
                            <DataType>BigInt</DataType>
                            <Source>
                                <DataType>BigInt</DataType>
                                <Source xsi:type="ColumnBinding">
                                    <TableID>dbo_tb_Column_Mascot_Protein_PFid</TableID>
                                    <ColumnID>prot_matches</ColumnID>
                                </Source>
                            </Source>
                        </Measure>
                        <Measure>
                            <ID>Prot Cover - Tb Column Mascot Protein P Fid</ID>
                            <Name>Prot Cover - Tb Column Mascot Protein P Fid</Name>
                            <DataType>Double</DataType>
                            <Source>
                                <DataType>Double</DataType>
                                <Source xsi:type="ColumnBinding">
                                    <TableID>dbo_tb_Column_Mascot_Protein_PFid</TableID>
                                    <ColumnID>prot_cover</ColumnID>
                                </Source>
                            </Source>
                        </Measure>
                        <Measure>
                            <ID>Prot Len - Tb Column Mascot Protein P Fid</ID>
                            <Name>Prot Len - Tb Column Mascot Protein P Fid</Name>
                            <DataType>BigInt</DataType>
                            <Source>
                                <DataType>BigInt</DataType>
                                <Source xsi:type="ColumnBinding">
                                    <TableID>dbo_tb_Column_Mascot_Protein_PFid</TableID>
                                    <ColumnID>prot_len</ColumnID>
                                </Source>
                            </Source>
                        </Measure>
                        <Measure>
                            <ID>Prot Pi - Tb Column Mascot Protein P Fid</ID>
                            <Name>Prot Pi - Tb Column Mascot Protein P Fid</Name>
                            <DataType>Double</DataType>
                            <Source>
                                <DataType>Double</DataType>
                                <Source xsi:type="ColumnBinding">
                                    <TableID>dbo_tb_Column_Mascot_Protein_PFid</TableID>
                                    <ColumnID>prot_pi</ColumnID>
                                </Source>
                            </Source>
                        </Measure>
                        <Measure>
                            <ID>Gi - Tb Column Mascot Protein P Fid</ID>
                            <Name>Gi - Tb Column Mascot Protein P Fid</Name>
                            <DataType>Integer</DataType>
                            <Source>
                                <DataType>Integer</DataType>
                                <Source xsi:type="ColumnBinding">
                                    <TableID>dbo_tb_Column_Mascot_Protein_PFid</TableID>
                                    <ColumnID>gi</ColumnID>
                                </Source>
                            </Source>
                        </Measure>
                        <Measure>
                            <ID>Tb Column Mascot Protein P Fid Count</ID>
                            <Name>Tb Column Mascot Protein P Fid Count</Name>
                            <AggregateFunction>Count</AggregateFunction>
                            <DataType>Integer</DataType>
                            <Source>
                                <DataType>Integer</DataType>
                                <DataSize>4</DataSize>
                                <Source xsi:type="RowBinding">
                                    <TableID>dbo_tb_Column_Mascot_Protein_PFid</TableID>
                                </Source>
                            </Source>
                        </Measure>
                        <Measure>
                            <ID>Gi - Tb Column Mascot Protein P Fid 1</ID>
                            <Name>Prot Hits -pfid-</Name>
                            <AggregateFunction>DistinctCount</AggregateFunction>
                            <DataType>Integer</DataType>
                            <Source>
                                <DataType>Integer</DataType>
                                <Source xsi:type="ColumnBinding">
                                    <TableID>dbo_tb_Column_Mascot_Protein_PFid</TableID>
                                    <ColumnID>gi</ColumnID>
                                </Source>
                            </Source>
                        </Measure>
                    </Measures>
                    <StorageMode>Molap</StorageMode>
                    <ProcessingMode>Regular</ProcessingMode>
                    <Dimensions>
                        <Dimension xsi:type="DegenerateMeasureGroupDimension">
                            <CubeDimensionID>Tb Column Mascot Protein P Fid</CubeDimensionID>
                            <Attributes>
                                <Attribute>
                                    <AttributeID>Tb Column Mascot Protein P Fid</AttributeID>
                                    <KeyColumns>
                                        <KeyColumn>
                                            <DataType>Integer</DataType>
                                            <Source xsi:type="ColumnBinding">
                                                <TableID>dbo_tb_Column_Mascot_Protein_PFid</TableID>
                                                <ColumnID>Mascot_Protein_Code_PKey</ColumnID>
                                            </Source>
                                        </KeyColumn>
                                    </KeyColumns>
                                    <Type>Granularity</Type>
                                </Attribute>
                                <Attribute>
                                    <AttributeID>Prot Desc</AttributeID>
                                    <KeyColumns>
                                        <KeyColumn>
                                            <DataType>WChar</DataType>
                                            <DataSize>255</DataSize>
                                            <Source xsi:type="InheritedBinding" />
                                        </KeyColumn>
                                    </KeyColumns>
                                </Attribute>
                                <Attribute>
                                    <AttributeID>Prot Score</AttributeID>
                                    <KeyColumns>
                                        <KeyColumn>
                                            <DataType>Double</DataType>
                                            <Source xsi:type="InheritedBinding" />
                                        </KeyColumn>
                                    </KeyColumns>
                                </Attribute>
                                <Attribute>
                                    <AttributeID>Prot Thresh</AttributeID>
                                    <KeyColumns>
                                        <KeyColumn>
                                            <DataType>Double</DataType>
                                            <Source xsi:type="InheritedBinding" />
                                        </KeyColumn>
                                    </KeyColumns>
                                </Attribute>
                                <Attribute>
                                    <AttributeID>Prot Expect</AttributeID>
                                    <KeyColumns>
                                        <KeyColumn>
                                            <DataType>Double</DataType>
                                            <Source xsi:type="InheritedBinding" />
                                        </KeyColumn>
                                    </KeyColumns>
                                </Attribute>
                                <Attribute>
                                    <AttributeID>Prot Mass</AttributeID>
                                    <KeyColumns>
                                        <KeyColumn>
                                            <DataType>Double</DataType>
                                            <Source xsi:type="InheritedBinding" />
                                        </KeyColumn>
                                    </KeyColumns>
                                </Attribute>
                                <Attribute>
                                    <AttributeID>Prot Matches</AttributeID>
                                    <KeyColumns>
                                        <KeyColumn>
                                            <DataType>BigInt</DataType>
                                            <Source xsi:type="InheritedBinding" />
                                        </KeyColumn>
                                    </KeyColumns>
                                </Attribute>
                                <Attribute>
                                    <AttributeID>Prot Cover</AttributeID>
                                    <KeyColumns>
                                        <KeyColumn>
                                            <DataType>Double</DataType>
                                            <Source xsi:type="InheritedBinding" />
                                        </KeyColumn>
                                    </KeyColumns>
                                </Attribute>
                                <Attribute>
                                    <AttributeID>Prot Len</AttributeID>
                                    <KeyColumns>
                                        <KeyColumn>
                                            <DataType>BigInt</DataType>
                                            <Source xsi:type="InheritedBinding" />
                                        </KeyColumn>
                                    </KeyColumns>
                                </Attribute>
                                <Attribute>
                                    <AttributeID>Prot Pi</AttributeID>
                                    <KeyColumns>
                                        <KeyColumn>
                                            <DataType>Double</DataType>
                                            <Source xsi:type="InheritedBinding" />
                                        </KeyColumn>
                                    </KeyColumns>
                                </Attribute>
                                <Attribute>
                                    <AttributeID>Prot Tax Str</AttributeID>
                                    <KeyColumns>
                                        <KeyColumn>
                                            <DataType>WChar</DataType>
                                            <DataSize>255</DataSize>
                                            <Source xsi:type="InheritedBinding" />
                                        </KeyColumn>
                                    </KeyColumns>
                                </Attribute>
                                <Attribute>
                                    <AttributeID>Prot Tax Id</AttributeID>
                                    <KeyColumns>
                                        <KeyColumn>
                                            <DataType>BigInt</DataType>
                                            <Source xsi:type="InheritedBinding" />
                                        </KeyColumn>
                                    </KeyColumns>
                                </Attribute>
                                <Attribute>
                                    <AttributeID>Accession</AttributeID>
                                    <KeyColumns>
                                        <KeyColumn>
                                            <DataType>WChar</DataType>
                                            <DataSize>255</DataSize>
                                            <Source xsi:type="InheritedBinding" />
                                        </KeyColumn>
                                    </KeyColumns>
                                </Attribute>
                                <Attribute>
                                    <AttributeID>Gi</AttributeID>
                                    <KeyColumns>
                                        <KeyColumn>
                                            <DataType>Integer</DataType>
                                            <Source xsi:type="InheritedBinding" />
                                        </KeyColumn>
                                    </KeyColumns>
                                </Attribute>
                                <Attribute>
                                    <AttributeID>P Fid</AttributeID>
                                    <KeyColumns>
                                        <KeyColumn>
                                            <DataType>WChar</DataType>
                                            <DataSize>15</DataSize>
                                            <Source xsi:type="InheritedBinding" />
                                        </KeyColumn>
                                    </KeyColumns>
                                </Attribute>
                                <Attribute>
                                    <AttributeID>Mascot Hit Code F Key</AttributeID>
                                    <KeyColumns>
                                        <KeyColumn>
                                            <DataType>Integer</DataType>
                                            <Source xsi:type="InheritedBinding" />
                                        </KeyColumn>
                                    </KeyColumns>
                                </Attribute>
                                <Attribute>
                                    <AttributeID>p I</AttributeID>
                                    <KeyColumns>
                                        <KeyColumn>
                                            <DataType>Double</DataType>
                                            <Source xsi:type="InheritedBinding" />
                                        </KeyColumn>
                                    </KeyColumns>
                                </Attribute>
                            </Attributes>
                        </Dimension>
                        <Dimension xsi:type="ReferenceMeasureGroupDimension">
                            <CubeDimensionID>Tb Column Mascot Hit</CubeDimensionID>
                            <Attributes>
                                <Attribute>
                                    <AttributeID>Tb Column Mascot Hit</AttributeID>
                                    <KeyColumns>
                                        <KeyColumn>
                                            <DataType>Integer</DataType>
                                            <Source xsi:type="InheritedBinding" />
                                        </KeyColumn>
                                    </KeyColumns>
                                    <Type>Granularity</Type>
                                </Attribute>
                                <Attribute>
                                    <AttributeID>Number</AttributeID>
                                    <KeyColumns>
                                        <KeyColumn>
                                            <DataType>Integer</DataType>
                                            <Source xsi:type="InheritedBinding" />
                                        </KeyColumn>
                                    </KeyColumns>
                                </Attribute>
                                <Attribute>
                                    <AttributeID>Mascot Header Code F Key</AttributeID>
                                    <KeyColumns>
                                        <KeyColumn>
                                            <DataType>Integer</DataType>
                                            <Source xsi:type="InheritedBinding" />
                                        </KeyColumn>
                                    </KeyColumns>
                                </Attribute>
                            </Attributes>
                            <IntermediateCubeDimensionID>Tb Column Mascot Protein P Fid</IntermediateCubeDimensionID>
                            <IntermediateGranularityAttributeID>Mascot Hit Code F Key</IntermediateGranularityAttributeID>
                            <Materialization>Regular</Materialization>
                        </Dimension>
                        <Dimension xsi:type="ReferenceMeasureGroupDimension">
                            <CubeDimensionID>Tb Column Mascot Header</CubeDimensionID>
                            <Attributes>
                                <Attribute>
                                    <AttributeID>Tb Column Mascot Header</AttributeID>
                                    <KeyColumns>
                                        <KeyColumn>
                                            <DataType>Integer</DataType>
                                            <Source xsi:type="InheritedBinding" />
                                        </KeyColumn>
                                    </KeyColumns>
                                    <Type>Granularity</Type>
                                </Attribute>
                                <Attribute>
                                    <AttributeID>XML File Name</AttributeID>
                                    <KeyColumns>
                                        <KeyColumn>
                                            <DataType>WChar</DataType>
                                            <DataSize>255</DataSize>
                                            <Source xsi:type="InheritedBinding" />
                                        </KeyColumn>
                                    </KeyColumns>
                                </Attribute>
                                <Attribute>
                                    <AttributeID>Mass Spec Type</AttributeID>
                                    <KeyColumns>
                                        <KeyColumn>
                                            <DataType>Integer</DataType>
                                            <Source xsi:type="InheritedBinding" />
                                        </KeyColumn>
                                    </KeyColumns>
                                </Attribute>
                                <Attribute>
                                    <AttributeID>Plate Code F Key</AttributeID>
                                    <KeyColumns>
                                        <KeyColumn>
                                            <DataType>Integer</DataType>
                                            <Source xsi:type="InheritedBinding" />
                                        </KeyColumn>
                                    </KeyColumns>
                                </Attribute>
                                <Attribute>
                                    <AttributeID>Well Name</AttributeID>
                                    <KeyColumns>
                                        <KeyColumn>
                                            <DataType>WChar</DataType>
                                            <DataSize>50</DataSize>
                                            <Source xsi:type="InheritedBinding" />
                                        </KeyColumn>
                                    </KeyColumns>
                                </Attribute>
                                <Attribute>
                                    <AttributeID>Plate Well Name</AttributeID>
                                    <KeyColumns>
                                        <KeyColumn>
                                            <DataType>WChar</DataType>
                                            <DataSize>50</DataSize>
                                            <Source xsi:type="InheritedBinding" />
                                        </KeyColumn>
                                    </KeyColumns>
                                </Attribute>
                                <Attribute>
                                    <AttributeID>Gel Band ID</AttributeID>
                                    <KeyColumns>
                                        <KeyColumn>
                                            <DataType>WChar</DataType>
                                            <DataSize>50</DataSize>
                                            <Source xsi:type="InheritedBinding" />
                                        </KeyColumn>
                                    </KeyColumns>
                                </Attribute>
                                <Attribute>
                                    <AttributeID>Load Sequence</AttributeID>
                                    <KeyColumns>
                                        <KeyColumn>
                                            <DataType>UnsignedTinyInt</DataType>
                                            <Source xsi:type="InheritedBinding" />
                                        </KeyColumn>
                                    </KeyColumns>
                                </Attribute>
                                <Attribute>
                                    <AttributeID>COM</AttributeID>
                                    <KeyColumns>
                                        <KeyColumn>
                                            <DataType>WChar</DataType>
                                            <DataSize>255</DataSize>
                                            <Source xsi:type="InheritedBinding" />
                                        </KeyColumn>
                                    </KeyColumns>
                                </Attribute>
                                <Attribute>
                                    <AttributeID>Date</AttributeID>
                                    <KeyColumns>
                                        <KeyColumn>
                                            <DataType>WChar</DataType>
                                            <DataSize>255</DataSize>
                                            <Source xsi:type="InheritedBinding" />
                                        </KeyColumn>
                                    </KeyColumns>
                                </Attribute>
                                <Attribute>
                                    <AttributeID>USERNAME</AttributeID>
                                    <KeyColumns>
                                        <KeyColumn>
                                            <DataType>WChar</DataType>
                                            <DataSize>255</DataSize>
                                            <Source xsi:type="InheritedBinding" />
                                        </KeyColumn>
                                    </KeyColumns>
                                </Attribute>
                                <Attribute>
                                    <AttributeID>USEREMAIL</AttributeID>
                                    <KeyColumns>
                                        <KeyColumn>
                                            <DataType>WChar</DataType>
                                            <DataSize>255</DataSize>
                                            <Source xsi:type="InheritedBinding" />
                                        </KeyColumn>
                                    </KeyColumns>
                                </Attribute>
                                <Attribute>
                                    <AttributeID>URI</AttributeID>
                                    <KeyColumns>
                                        <KeyColumn>
                                            <DataType>WChar</DataType>
                                            <DataSize>255</DataSize>
                                            <Source xsi:type="InheritedBinding" />
                                        </KeyColumn>
                                    </KeyColumns>
                                </Attribute>
                                <Attribute>
                                    <AttributeID>FILENAME</AttributeID>
                                    <KeyColumns>
                                        <KeyColumn>
                                            <DataType>WChar</DataType>
                                            <DataSize>255</DataSize>
                                            <Source xsi:type="InheritedBinding" />
                                        </KeyColumn>
                                    </KeyColumns>
                                </Attribute>
                                <Attribute>
                                    <AttributeID>FORMAT</AttributeID>
                                    <KeyColumns>
                                        <KeyColumn>
                                            <DataType>WChar</DataType>
                                            <DataSize>255</DataSize>
                                            <Source xsi:type="InheritedBinding" />
                                        </KeyColumn>
                                    </KeyColumns>
                                </Attribute>
                                <Attribute>
                                    <AttributeID>SEARCH</AttributeID>
                                    <KeyColumns>
                                        <KeyColumn>
                                            <DataType>WChar</DataType>
                                            <DataSize>255</DataSize>
                                            <Source xsi:type="InheritedBinding" />
                                        </KeyColumn>
                                    </KeyColumns>
                                </Attribute>
                                <Attribute>
                                    <AttributeID>Mascot Ver</AttributeID>
                                    <KeyColumns>
                                        <KeyColumn>
                                            <DataType>WChar</DataType>
                                            <DataSize>255</DataSize>
                                            <Source xsi:type="InheritedBinding" />
                                        </KeyColumn>
                                    </KeyColumns>
                                </Attribute>
                                <Attribute>
                                    <AttributeID>DB</AttributeID>
                                    <KeyColumns>
                                        <KeyColumn>
                                            <DataType>WChar</DataType>
                                            <DataSize>255</DataSize>
                                            <Source xsi:type="InheritedBinding" />
                                        </KeyColumn>
                                    </KeyColumns>
                                </Attribute>
                                <Attribute>
                                    <AttributeID>Fasta Ver</AttributeID>
                                    <KeyColumns>
                                        <KeyColumn>
                                            <DataType>WChar</DataType>
                                            <DataSize>255</DataSize>
                                            <Source xsi:type="InheritedBinding" />
                                        </KeyColumn>
                                    </KeyColumns>
                                </Attribute>
                                <Attribute>
                                    <AttributeID>Num Seqs</AttributeID>
                                    <KeyColumns>
                                        <KeyColumn>
                                            <DataType>BigInt</DataType>
                                            <Source xsi:type="InheritedBinding" />
                                        </KeyColumn>
                                    </KeyColumns>
                                </Attribute>
                                <Attribute>
                                    <AttributeID>Num Residues</AttributeID>
                                    <KeyColumns>
                                        <KeyColumn>
                                            <DataType>BigInt</DataType>
                                            <Source xsi:type="InheritedBinding" />
                                        </KeyColumn>
                                    </KeyColumns>
                                </Attribute>
                                <Attribute>
                                    <AttributeID>Num Seqs After Tax</AttributeID>
                                    <KeyColumns>
                                        <KeyColumn>
                                            <DataType>BigInt</DataType>
                                            <Source xsi:type="InheritedBinding" />
                                        </KeyColumn>
                                    </KeyColumns>
                                </Attribute>
                                <Attribute>
                                    <AttributeID>Error Tolerant Num</AttributeID>
                                    <KeyColumns>
                                        <KeyColumn>
                                            <DataType>BigInt</DataType>
                                            <Source xsi:type="InheritedBinding" />
                                        </KeyColumn>
                                    </KeyColumns>
                                </Attribute>
                                <Attribute>
                                    <AttributeID>Num Queries</AttributeID>
                                    <KeyColumns>
                                        <KeyColumn>
                                            <DataType>BigInt</DataType>
                                            <Source xsi:type="InheritedBinding" />
                                        </KeyColumn>
                                    </KeyColumns>
                                </Attribute>
                                <Attribute>
                                    <AttributeID>File Comment</AttributeID>
                                    <KeyColumns>
                                        <KeyColumn>
                                            <DataType>WChar</DataType>
                                            <DataSize>1024</DataSize>
                                            <Source xsi:type="InheritedBinding" />
                                        </KeyColumn>
                                    </KeyColumns>
                                </Attribute>
                                <Attribute>
                                    <AttributeID>Sample Code F Key</AttributeID>
                                    <KeyColumns>
                                        <KeyColumn>
                                            <DataType>Integer</DataType>
                                            <Source xsi:type="InheritedBinding" />
                                        </KeyColumn>
                                    </KeyColumns>
                                </Attribute>
                            </Attributes>
                            <IntermediateCubeDimensionID>Tb Column Mascot Hit</IntermediateCubeDimensionID>
                            <IntermediateGranularityAttributeID>Mascot Header Code F Key</IntermediateGranularityAttributeID>
                            <Materialization>Regular</Materialization>
                        </Dimension>
                        <Dimension xsi:type="ReferenceMeasureGroupDimension">
                            <CubeDimensionID>Tb Column Samples</CubeDimensionID>
                            <Attributes>
                                <Attribute>
                                    <AttributeID>Tb Column Samples</AttributeID>
                                    <KeyColumns>
                                        <KeyColumn>
                                            <DataType>Integer</DataType>
                                            <Source xsi:type="InheritedBinding" />
                                        </KeyColumn>
                                    </KeyColumns>
                                    <Type>Granularity</Type>
                                </Attribute>
                                <Attribute>
                                    <AttributeID>Sample ID</AttributeID>
                                    <KeyColumns>
                                        <KeyColumn>
                                            <DataType>WChar</DataType>
                                            <DataSize>50</DataSize>
                                            <Source xsi:type="InheritedBinding" />
                                        </KeyColumn>
                                    </KeyColumns>
                                </Attribute>
                                <Attribute>
                                    <AttributeID>Sample Number</AttributeID>
                                    <KeyColumns>
                                        <KeyColumn>
                                            <DataType>Integer</DataType>
                                            <Source xsi:type="InheritedBinding" />
                                        </KeyColumn>
                                    </KeyColumns>
                                </Attribute>
                                <Attribute>
                                    <AttributeID>Sample Volume m L</AttributeID>
                                    <KeyColumns>
                                        <KeyColumn>
                                            <DataType>Double</DataType>
                                            <Source xsi:type="InheritedBinding" />
                                        </KeyColumn>
                                    </KeyColumns>
                                </Attribute>
                                <Attribute>
                                    <AttributeID>Sample Type</AttributeID>
                                    <KeyColumns>
                                        <KeyColumn>
                                            <DataType>Integer</DataType>
                                            <Source xsi:type="InheritedBinding" />
                                        </KeyColumn>
                                    </KeyColumns>
                                </Attribute>
                                <Attribute>
                                    <AttributeID>Sample Date</AttributeID>
                                    <KeyColumns>
                                        <KeyColumn>
                                            <DataType>Date</DataType>
                                            <Source xsi:type="InheritedBinding" />
                                        </KeyColumn>
                                    </KeyColumns>
                                </Attribute>
                                <Attribute>
                                    <AttributeID>Buffer Type</AttributeID>
                                    <KeyColumns>
                                        <KeyColumn>
                                            <DataType>Integer</DataType>
                                            <Source xsi:type="InheritedBinding" />
                                        </KeyColumn>
                                    </KeyColumns>
                                </Attribute>
                                <Attribute>
                                    <AttributeID>Buffer Conc m M</AttributeID>
                                    <KeyColumns>
                                        <KeyColumn>
                                            <DataType>Double</DataType>
                                            <Source xsi:type="InheritedBinding" />
                                        </KeyColumn>
                                    </KeyColumns>
                                </Attribute>
                                <Attribute>
                                    <AttributeID>Buffer Additions</AttributeID>
                                    <KeyColumns>
                                        <KeyColumn>
                                            <DataType>WChar</DataType>
                                            <DataSize>20</DataSize>
                                            <Source xsi:type="InheritedBinding" />
                                        </KeyColumn>
                                    </KeyColumns>
                                </Attribute>
                                <Attribute>
                                    <AttributeID>Location Code F Key</AttributeID>
                                    <KeyColumns>
                                        <KeyColumn>
                                            <DataType>Integer</DataType>
                                            <Source xsi:type="InheritedBinding" />
                                        </KeyColumn>
                                    </KeyColumns>
                                </Attribute>
                                <Attribute>
                                    <AttributeID>Comment Code F Key</AttributeID>
                                    <KeyColumns>
                                        <KeyColumn>
                                            <DataType>Integer</DataType>
                                            <Source xsi:type="InheritedBinding" />
                                        </KeyColumn>
                                    </KeyColumns>
                                </Attribute>
                                <Attribute>
                                    <AttributeID>Sampled By</AttributeID>
                                    <KeyColumns>
                                        <KeyColumn>
                                            <DataType>WChar</DataType>
                                            <DataSize>50</DataSize>
                                            <Source xsi:type="InheritedBinding" />
                                        </KeyColumn>
                                    </KeyColumns>
                                </Attribute>
                                <Attribute>
                                    <AttributeID>Acid Washed Vessel</AttributeID>
                                    <KeyColumns>
                                        <KeyColumn>
                                            <DataType>Integer</DataType>
                                            <Source xsi:type="InheritedBinding" />
                                        </KeyColumn>
                                    </KeyColumns>
                                </Attribute>
                                <Attribute>
                                    <AttributeID>Fraction Code F Key</AttributeID>
                                    <KeyColumns>
                                        <KeyColumn>
                                            <DataType>Integer</DataType>
                                            <Source xsi:type="InheritedBinding" />
                                        </KeyColumn>
                                    </KeyColumns>
                                </Attribute>
                            </Attributes>
                            <IntermediateCubeDimensionID>Tb Column Mascot Header</IntermediateCubeDimensionID>
                            <IntermediateGranularityAttributeID>Sample Code F Key</IntermediateGranularityAttributeID>
                            <Materialization>Regular</Materialization>
                        </Dimension>
                        <Dimension xsi:type="ReferenceMeasureGroupDimension">
                            <CubeDimensionID>Tb Column Fractions</CubeDimensionID>
                            <Attributes>
                                <Attribute>
                                    <AttributeID>Tb Column Fractions</AttributeID>
                                    <KeyColumns>
                                        <KeyColumn>
                                            <DataType>Integer</DataType>
                                            <Source xsi:type="InheritedBinding" />
                                        </KeyColumn>
                                    </KeyColumns>
                                    <Type>Granularity</Type>
                                </Attribute>
                                <Attribute>
                                    <AttributeID>Fraction ID</AttributeID>
                                    <KeyColumns>
                                        <KeyColumn>
                                            <DataType>WChar</DataType>
                                            <DataSize>50</DataSize>
                                            <Source xsi:type="InheritedBinding" />
                                        </KeyColumn>
                                    </KeyColumns>
                                </Attribute>
                                <Attribute>
                                    <AttributeID>Growth Code F Key</AttributeID>
                                    <KeyColumns>
                                        <KeyColumn>
                                            <DataType>Integer</DataType>
                                            <Source xsi:type="InheritedBinding" />
                                        </KeyColumn>
                                    </KeyColumns>
                                </Attribute>
                                <Attribute>
                                    <AttributeID>Separation Code F Key</AttributeID>
                                    <KeyColumns>
                                        <KeyColumn>
                                            <DataType>Integer</DataType>
                                            <Source xsi:type="InheritedBinding" />
                                        </KeyColumn>
                                    </KeyColumns>
                                </Attribute>
                                <Attribute>
                                    <AttributeID>Fraction Type</AttributeID>
                                    <KeyColumns>
                                        <KeyColumn>
                                            <DataType>Integer</DataType>
                                            <Source xsi:type="InheritedBinding" />
                                        </KeyColumn>
                                    </KeyColumns>
                                </Attribute>
                                <Attribute>
                                    <AttributeID>Location Code F Key</AttributeID>
                                    <KeyColumns>
                                        <KeyColumn>
                                            <DataType>Integer</DataType>
                                            <Source xsi:type="InheritedBinding" />
                                        </KeyColumn>
                                    </KeyColumns>
                                </Attribute>
                                <Attribute>
                                    <AttributeID>Gradient Code F Key</AttributeID>
                                    <KeyColumns>
                                        <KeyColumn>
                                            <DataType>Integer</DataType>
                                            <Source xsi:type="InheritedBinding" />
                                        </KeyColumn>
                                    </KeyColumns>
                                </Attribute>
                                <Attribute>
                                    <AttributeID>Fraction Number</AttributeID>
                                    <KeyColumns>
                                        <KeyColumn>
                                            <DataType>Integer</DataType>
                                            <Source xsi:type="InheritedBinding" />
                                        </KeyColumn>
                                    </KeyColumns>
                                </Attribute>
                                <Attribute>
                                    <AttributeID>Fraction Position</AttributeID>
                                    <KeyColumns>
                                        <KeyColumn>
                                            <DataType>Integer</DataType>
                                            <Source xsi:type="InheritedBinding" />
                                        </KeyColumn>
                                    </KeyColumns>
                                </Attribute>
                                <Attribute>
                                    <AttributeID>Label Line 1</AttributeID>
                                    <KeyColumns>
                                        <KeyColumn>
                                            <DataType>WChar</DataType>
                                            <DataSize>20</DataSize>
                                            <Source xsi:type="InheritedBinding" />
                                        </KeyColumn>
                                    </KeyColumns>
                                </Attribute>
                                <Attribute>
                                    <AttributeID>Label Line 2</AttributeID>
                                    <KeyColumns>
                                        <KeyColumn>
                                            <DataType>WChar</DataType>
                                            <DataSize>20</DataSize>
                                            <Source xsi:type="InheritedBinding" />
                                        </KeyColumn>
                                    </KeyColumns>
                                </Attribute>
                                <Attribute>
                                    <AttributeID>Label Line 3</AttributeID>
                                    <KeyColumns>
                                        <KeyColumn>
                                            <DataType>WChar</DataType>
                                            <DataSize>20</DataSize>
                                            <Source xsi:type="InheritedBinding" />
                                        </KeyColumn>
                                    </KeyColumns>
                                </Attribute>
                                <Attribute>
                                    <AttributeID>Fraction Volume m L</AttributeID>
                                    <KeyColumns>
                                        <KeyColumn>
                                            <DataType>Double</DataType>
                                            <Source xsi:type="InheritedBinding" />
                                        </KeyColumn>
                                    </KeyColumns>
                                </Attribute>
                                <Attribute>
                                    <AttributeID>Fraction Mass Mg</AttributeID>
                                    <KeyColumns>
                                        <KeyColumn>
                                            <DataType>Integer</DataType>
                                            <Source xsi:type="InheritedBinding" />
                                        </KeyColumn>
                                    </KeyColumns>
                                </Attribute>
                                <Attribute>
                                    <AttributeID>Fraction Description</AttributeID>
                                    <KeyColumns>
                                        <KeyColumn>
                                            <DataType>WChar</DataType>
                                            <DataSize>100</DataSize>
                                            <Source xsi:type="InheritedBinding" />
                                        </KeyColumn>
                                    </KeyColumns>
                                </Attribute>
                                <Attribute>
                                    <AttributeID>Fraction Contact</AttributeID>
                                    <KeyColumns>
                                        <KeyColumn>
                                            <DataType>WChar</DataType>
                                            <DataSize>50</DataSize>
                                            <Source xsi:type="InheritedBinding" />
                                        </KeyColumn>
                                    </KeyColumns>
                                </Attribute>
                                <Attribute>
                                    <AttributeID>Fraction Active</AttributeID>
                                    <KeyColumns>
                                        <KeyColumn>
                                            <DataType>Integer</DataType>
                                            <Source xsi:type="InheritedBinding" />
                                        </KeyColumn>
                                    </KeyColumns>
                                </Attribute>
                                <Attribute>
                                    <AttributeID>Node Left</AttributeID>
                                    <KeyColumns>
                                        <KeyColumn>
                                            <DataType>Integer</DataType>
                                            <Source xsi:type="InheritedBinding" />
                                        </KeyColumn>
                                    </KeyColumns>
                                </Attribute>
                                <Attribute>
                                    <AttributeID>Node Right</AttributeID>
                                    <KeyColumns>
                                        <KeyColumn>
                                            <DataType>Integer</DataType>
                                            <Source xsi:type="InheritedBinding" />
                                        </KeyColumn>
                                    </KeyColumns>
                                </Attribute>
                                <Attribute>
                                    <AttributeID>Node Depth</AttributeID>
                                    <KeyColumns>
                                        <KeyColumn>
                                            <DataType>Integer</DataType>
                                            <Source xsi:type="InheritedBinding" />
                                        </KeyColumn>
                                    </KeyColumns>
                                </Attribute>
                                <Attribute>
                                    <AttributeID>Node Ordinal</AttributeID>
                                    <KeyColumns>
                                        <KeyColumn>
                                            <DataType>Integer</DataType>
                                            <Source xsi:type="InheritedBinding" />
                                        </KeyColumn>
                                    </KeyColumns>
                                </Attribute>
                                <Attribute>
                                    <AttributeID>Node Index</AttributeID>
                                    <KeyColumns>
                                        <KeyColumn>
                                            <DataType>WChar</DataType>
                                            <DataSize>50</DataSize>
                                            <Source xsi:type="InheritedBinding" />
                                        </KeyColumn>
                                    </KeyColumns>
                                </Attribute>
                                <Attribute>
                                    <AttributeID>Column Parent</AttributeID>
                                    <KeyColumns>
                                        <KeyColumn>
                                            <DataType>Integer</DataType>
                                            <Source xsi:type="InheritedBinding" />
                                        </KeyColumn>
                                    </KeyColumns>
                                </Attribute>
                                <Attribute>
                                    <AttributeID>Column Pool</AttributeID>
                                    <KeyColumns>
                                        <KeyColumn>
                                            <DataType>Integer</DataType>
                                            <Source xsi:type="InheritedBinding" />
                                        </KeyColumn>
                                    </KeyColumns>
                                </Attribute>
                                <Attribute>
                                    <AttributeID>Acid Washed Vessel</AttributeID>
                                    <KeyColumns>
                                        <KeyColumn>
                                            <DataType>Integer</DataType>
                                            <Source xsi:type="InheritedBinding" />
                                        </KeyColumn>
                                    </KeyColumns>
                                </Attribute>
                                <Attribute>
                                    <AttributeID>Node Parent</AttributeID>
                                    <KeyColumns>
                                        <KeyColumn>
                                            <DataType>Integer</DataType>
                                            <Source xsi:type="InheritedBinding" />
                                        </KeyColumn>
                                    </KeyColumns>
                                </Attribute>
                                <Attribute>
                                    <AttributeID>Fraction Code P Key</AttributeID>
                                    <KeyColumns>
                                        <KeyColumn>
                                            <DataType>Integer</DataType>
                                            <Source xsi:type="InheritedBinding" />
                                        </KeyColumn>
                                    </KeyColumns>
                                </Attribute>
                                <Attribute>
                                    <AttributeID>Fraction Pos Id</AttributeID>
                                    <KeyColumns>
                                        <KeyColumn>
                                            <DataType>WChar</DataType>
                                            <DataSize>63</DataSize>
                                            <Source xsi:type="InheritedBinding" />
                                        </KeyColumn>
                                    </KeyColumns>
                                </Attribute>
                            </Attributes>
                            <IntermediateCubeDimensionID>Tb Column Samples</IntermediateCubeDimensionID>
                            <IntermediateGranularityAttributeID>Fraction Code F Key</IntermediateGranularityAttributeID>
                            <Materialization>Regular</Materialization>
                        </Dimension>
                        <Dimension xsi:type="RegularMeasureGroupDimension">
                            <CubeDimensionID>Asvw P Fids</CubeDimensionID>
                            <Attributes>
                                <Attribute>
                                    <AttributeID>Asvw P Fids</AttributeID>
                                    <KeyColumns>
                                        <KeyColumn>
                                            <DataType>WChar</DataType>
                                            <DataSize>15</DataSize>
                                            <Source xsi:type="ColumnBinding">
                                                <TableID>dbo_tb_Column_Mascot_Protein_PFid</TableID>
                                                <ColumnID>PFid</ColumnID>
                                            </Source>
                                        </KeyColumn>
                                    </KeyColumns>
                                    <Type>Granularity</Type>
                                </Attribute>
                                <Attribute>
                                    <AttributeID>Gi</AttributeID>
                                    <KeyColumns>
                                        <KeyColumn>
                                            <DataType>Integer</DataType>
                                            <Source xsi:type="InheritedBinding" />
                                        </KeyColumn>
                                    </KeyColumns>
                                </Attribute>
                            </Attributes>
                        </Dimension>
                        <Dimension xsi:type="ManyToManyMeasureGroupDimension">
                            <CubeDimensionID>Tb ICPMS Peak</CubeDimensionID>
                            <MeasureGroupID>Tb Column Fractions</MeasureGroupID>
                        </Dimension>
                        <Dimension xsi:type="ReferenceMeasureGroupDimension">
                            <CubeDimensionID>Tb Cube Procedure Tree</CubeDimensionID>
                            <Attributes>
                                <Attribute>
                                    <AttributeID>Tb Cube Procedure Tree</AttributeID>
                                    <KeyColumns>
                                        <KeyColumn>
                                            <DataType>Integer</DataType>
                                            <Source xsi:type="InheritedBinding" />
                                        </KeyColumn>
                                    </KeyColumns>
                                    <Type>Granularity</Type>
                                </Attribute>
                                <Attribute>
                                    <AttributeID>Procedure Tree Code P Key</AttributeID>
                                    <KeyColumns>
                                        <KeyColumn>
                                            <DataType>Integer</DataType>
                                            <Source xsi:type="InheritedBinding" />
                                        </KeyColumn>
                                    </KeyColumns>
                                </Attribute>
                                <Attribute>
                                    <AttributeID>Input ID</AttributeID>
                                    <KeyColumns>
                                        <KeyColumn>
                                            <DataType>WChar</DataType>
                                            <DataSize>12</DataSize>
                                            <Source xsi:type="InheritedBinding" />
                                        </KeyColumn>
                                    </KeyColumns>
                                </Attribute>
                                <Attribute>
                                    <AttributeID>Separation Type</AttributeID>
                                    <KeyColumns>
                                        <KeyColumn>
                                            <DataType>Integer</DataType>
                                            <Source xsi:type="InheritedBinding" />
                                        </KeyColumn>
                                    </KeyColumns>
                                </Attribute>
                                <Attribute>
                                    <AttributeID>Separation Initial</AttributeID>
                                    <KeyColumns>
                                        <KeyColumn>
                                            <DataType>WChar</DataType>
                                            <DataSize>3</DataSize>
                                            <Source xsi:type="InheritedBinding" />
                                        </KeyColumn>
                                    </KeyColumns>
                                </Attribute>
                                <Attribute>
                                    <AttributeID>Local Level</AttributeID>
                                    <KeyColumns>
                                        <KeyColumn>
                                            <DataType>Integer</DataType>
                                            <Source xsi:type="InheritedBinding" />
                                        </KeyColumn>
                                    </KeyColumns>
                                </Attribute>
                                <Attribute>
                                    <AttributeID>Node Name</AttributeID>
                                    <KeyColumns>
                                        <KeyColumn>
                                            <DataType>WChar</DataType>
                                            <DataSize>18</DataSize>
                                            <Source xsi:type="InheritedBinding" />
                                        </KeyColumn>
                                    </KeyColumns>
                                </Attribute>
                                <Attribute>
                                    <AttributeID>Node Parent</AttributeID>
                                    <KeyColumns>
                                        <KeyColumn>
                                            <DataType>Integer</DataType>
                                            <Source xsi:type="InheritedBinding" />
                                        </KeyColumn>
                                    </KeyColumns>
                                </Attribute>
                                <Attribute>
                                    <AttributeID>Pruned Parent Key</AttributeID>
                                    <KeyColumns>
                                        <KeyColumn>
                                            <DataType>Integer</DataType>
                                            <Source xsi:type="InheritedBinding" />
                                        </KeyColumn>
                                    </KeyColumns>
                                </Attribute>
                                <Attribute>
                                    <AttributeID>Pruned Input ID Key</AttributeID>
                                    <KeyColumns>
                                        <KeyColumn>
                                            <DataType>Integer</DataType>
                                            <Source xsi:type="InheritedBinding" />
                                        </KeyColumn>
                                    </KeyColumns>
                                </Attribute>
                                <Attribute>
                                    <AttributeID>Full Tree Name</AttributeID>
                                    <KeyColumns>
                                        <KeyColumn>
                                            <DataType>WChar</DataType>
                                            <DataSize>1000</DataSize>
                                            <Source xsi:type="InheritedBinding" />
                                        </KeyColumn>
                                    </KeyColumns>
                                </Attribute>
                                <Attribute>
                                    <AttributeID>Pruned Tree Name</AttributeID>
                                    <KeyColumns>
                                        <KeyColumn>
                                            <DataType>WChar</DataType>
                                            <DataSize>1000</DataSize>
                                            <Source xsi:type="InheritedBinding" />
                                        </KeyColumn>
                                    </KeyColumns>
                                </Attribute>
                                <Attribute>
                                    <AttributeID>Pruned Local Name</AttributeID>
                                    <KeyColumns>
                                        <KeyColumn>
                                            <DataType>WChar</DataType>
                                            <DataSize>17</DataSize>
                                            <Source xsi:type="InheritedBinding" />
                                        </KeyColumn>
                                    </KeyColumns>
                                </Attribute>
                            </Attributes>
                            <IntermediateCubeDimensionID>Tb Column Fractions</IntermediateCubeDimensionID>
                            <IntermediateGranularityAttributeID>Node Parent</IntermediateGranularityAttributeID>
                            <Materialization>Regular</Materialization>
                        </Dimension>
                        <Dimension xsi:type="ManyToManyMeasureGroupDimension">
                            <CubeDimensionID>Tb IPMD LF</CubeDimensionID>
                            <MeasureGroupID>Asvw IPMD LF</MeasureGroupID>
                        </Dimension>
                    </Dimensions>
                    <Partitions>
                        <Partition>
                            <ID>Tb Column Mascot Protein P Fid</ID>
                            <Name>Tb Column Mascot Protein P Fid</Name>
                            <Source xsi:type="DsvTableBinding">
                                <DataSourceViewID>Express M3</DataSourceViewID>
                                <TableID>dbo_tb_Column_Mascot_Protein_PFid</TableID>
                            </Source>
                            <StorageMode>Molap</StorageMode>
                            <ProcessingMode>Regular</ProcessingMode>
                            <ProactiveCaching>
                                <SilenceInterval>-PT1S</SilenceInterval>
                                <Latency>-PT1S</Latency>
                                <SilenceOverrideInterval>-PT1S</SilenceOverrideInterval>
                                <ForceRebuildInterval>-PT1S</ForceRebuildInterval>
                                <Source xsi:type="ProactiveCachingInheritedBinding" />
                            </ProactiveCaching>
                        </Partition>
                    </Partitions>
                    <ProactiveCaching>
                        <SilenceInterval>-PT1S</SilenceInterval>
                        <Latency>-PT1S</Latency>
                        <SilenceOverrideInterval>-PT1S</SilenceOverrideInterval>
                        <ForceRebuildInterval>-PT1S</ForceRebuildInterval>
                        <Source xsi:type="ProactiveCachingInheritedBinding" />
                    </ProactiveCaching>
                </MeasureGroup>
                <MeasureGroup>
                    <ID>Tb Column Fractions 1</ID>
                    <Name>Tb Column Fractions nonpeak</Name>
                    <Measures>
                        <Measure>
                            <ID>Fraction Code P Key Distinct Count</ID>
                            <Name>FRs cnt</Name>
                            <AggregateFunction>DistinctCount</AggregateFunction>
                            <DataType>Integer</DataType>
                            <Source>
                                <DataType>Integer</DataType>
                                <Source xsi:type="ColumnBinding">
                                    <TableID>dbo_tb_Column_Fractions</TableID>
                                    <ColumnID>Fraction_Code_PKey</ColumnID>
                                </Source>
                            </Source>
                        </Measure>
                    </Measures>
                    <StorageMode>Molap</StorageMode>
                    <ProcessingMode>Regular</ProcessingMode>
                    <Dimensions>
                        <Dimension xsi:type="DegenerateMeasureGroupDimension">
                            <CubeDimensionID>Tb Column Fractions</CubeDimensionID>
                            <Attributes>
                                <Attribute>
                                    <AttributeID>Tb Column Fractions</AttributeID>
                                    <KeyColumns>
                                        <KeyColumn>
                                            <DataType>Integer</DataType>
                                            <Source xsi:type="ColumnBinding">
                                                <TableID>dbo_tb_Column_Fractions</TableID>
                                                <ColumnID>Fraction_Code_PKey</ColumnID>
                                            </Source>
                                        </KeyColumn>
                                    </KeyColumns>
                                    <Type>Granularity</Type>
                                </Attribute>
                                <Attribute>
                                    <AttributeID>Fraction ID</AttributeID>
                                    <KeyColumns>
                                        <KeyColumn>
                                            <DataType>WChar</DataType>
                                            <DataSize>50</DataSize>
                                            <Source xsi:type="InheritedBinding" />
                                        </KeyColumn>
                                    </KeyColumns>
                                </Attribute>
                                <Attribute>
                                    <AttributeID>Growth Code F Key</AttributeID>
                                    <KeyColumns>
                                        <KeyColumn>
                                            <DataType>Integer</DataType>
                                            <Source xsi:type="InheritedBinding" />
                                        </KeyColumn>
                                    </KeyColumns>
                                </Attribute>
                                <Attribute>
                                    <AttributeID>Separation Code F Key</AttributeID>
                                    <KeyColumns>
                                        <KeyColumn>
                                            <DataType>Integer</DataType>
                                            <Source xsi:type="InheritedBinding" />
                                        </KeyColumn>
                                    </KeyColumns>
                                </Attribute>
                                <Attribute>
                                    <AttributeID>Fraction Type</AttributeID>
                                    <KeyColumns>
                                        <KeyColumn>
                                            <DataType>Integer</DataType>
                                            <Source xsi:type="InheritedBinding" />
                                        </KeyColumn>
                                    </KeyColumns>
                                </Attribute>
                                <Attribute>
                                    <AttributeID>Location Code F Key</AttributeID>
                                    <KeyColumns>
                                        <KeyColumn>
                                            <DataType>Integer</DataType>
                                            <Source xsi:type="InheritedBinding" />
                                        </KeyColumn>
                                    </KeyColumns>
                                </Attribute>
                                <Attribute>
                                    <AttributeID>Gradient Code F Key</AttributeID>
                                    <KeyColumns>
                                        <KeyColumn>
                                            <DataType>Integer</DataType>
                                            <Source xsi:type="InheritedBinding" />
                                        </KeyColumn>
                                    </KeyColumns>
                                </Attribute>
                                <Attribute>
                                    <AttributeID>Fraction Number</AttributeID>
                                    <KeyColumns>
                                        <KeyColumn>
                                            <DataType>Integer</DataType>
                                            <Source xsi:type="InheritedBinding" />
                                        </KeyColumn>
                                    </KeyColumns>
                                </Attribute>
                                <Attribute>
                                    <AttributeID>Fraction Position</AttributeID>
                                    <KeyColumns>
                                        <KeyColumn>
                                            <DataType>Integer</DataType>
                                            <Source xsi:type="InheritedBinding" />
                                        </KeyColumn>
                                    </KeyColumns>
                                </Attribute>
                                <Attribute>
                                    <AttributeID>Label Line 1</AttributeID>
                                    <KeyColumns>
                                        <KeyColumn>
                                            <DataType>WChar</DataType>
                                            <DataSize>20</DataSize>
                                            <Source xsi:type="InheritedBinding" />
                                        </KeyColumn>
                                    </KeyColumns>
                                </Attribute>
                                <Attribute>
                                    <AttributeID>Label Line 2</AttributeID>
                                    <KeyColumns>
                                        <KeyColumn>
                                            <DataType>WChar</DataType>
                                            <DataSize>20</DataSize>
                                            <Source xsi:type="InheritedBinding" />
                                        </KeyColumn>
                                    </KeyColumns>
                                </Attribute>
                                <Attribute>
                                    <AttributeID>Label Line 3</AttributeID>
                                    <KeyColumns>
                                        <KeyColumn>
                                            <DataType>WChar</DataType>
                                            <DataSize>20</DataSize>
                                            <Source xsi:type="InheritedBinding" />
                                        </KeyColumn>
                                    </KeyColumns>
                                </Attribute>
                                <Attribute>
                                    <AttributeID>Fraction Volume m L</AttributeID>
                                    <KeyColumns>
                                        <KeyColumn>
                                            <DataType>Double</DataType>
                                            <Source xsi:type="InheritedBinding" />
                                        </KeyColumn>
                                    </KeyColumns>
                                </Attribute>
                                <Attribute>
                                    <AttributeID>Fraction Mass Mg</AttributeID>
                                    <KeyColumns>
                                        <KeyColumn>
                                            <DataType>Integer</DataType>
                                            <Source xsi:type="InheritedBinding" />
                                        </KeyColumn>
                                    </KeyColumns>
                                </Attribute>
                                <Attribute>
                                    <AttributeID>Fraction Description</AttributeID>
                                    <KeyColumns>
                                        <KeyColumn>
                                            <DataType>WChar</DataType>
                                            <DataSize>100</DataSize>
                                            <Source xsi:type="InheritedBinding" />
                                        </KeyColumn>
                                    </KeyColumns>
                                </Attribute>
                                <Attribute>
                                    <AttributeID>Fraction Contact</AttributeID>
                                    <KeyColumns>
                                        <KeyColumn>
                                            <DataType>WChar</DataType>
                                            <DataSize>50</DataSize>
                                            <Source xsi:type="InheritedBinding" />
                                        </KeyColumn>
                                    </KeyColumns>
                                </Attribute>
                                <Attribute>
                                    <AttributeID>Fraction Active</AttributeID>
                                    <KeyColumns>
                                        <KeyColumn>
                                            <DataType>Integer</DataType>
                                            <Source xsi:type="InheritedBinding" />
                                        </KeyColumn>
                                    </KeyColumns>
                                </Attribute>
                                <Attribute>
                                    <AttributeID>Node Left</AttributeID>
                                    <KeyColumns>
                                        <KeyColumn>
                                            <DataType>Integer</DataType>
                                            <Source xsi:type="InheritedBinding" />
                                        </KeyColumn>
                                    </KeyColumns>
                                </Attribute>
                                <Attribute>
                                    <AttributeID>Node Right</AttributeID>
                                    <KeyColumns>
                                        <KeyColumn>
                                            <DataType>Integer</DataType>
                                            <Source xsi:type="InheritedBinding" />
                                        </KeyColumn>
                                    </KeyColumns>
                                </Attribute>
                                <Attribute>
                                    <AttributeID>Node Depth</AttributeID>
                                    <KeyColumns>
                                        <KeyColumn>
                                            <DataType>Integer</DataType>
                                            <Source xsi:type="InheritedBinding" />
                                        </KeyColumn>
                                    </KeyColumns>
                                </Attribute>
                                <Attribute>
                                    <AttributeID>Node Ordinal</AttributeID>
                                    <KeyColumns>
                                        <KeyColumn>
                                            <DataType>Integer</DataType>
                                            <Source xsi:type="InheritedBinding" />
                                        </KeyColumn>
                                    </KeyColumns>
                                </Attribute>
                                <Attribute>
                                    <AttributeID>Node Index</AttributeID>
                                    <KeyColumns>
                                        <KeyColumn>
                                            <DataType>WChar</DataType>
                                            <DataSize>50</DataSize>
                                            <Source xsi:type="InheritedBinding" />
                                        </KeyColumn>
                                    </KeyColumns>
                                </Attribute>
                                <Attribute>
                                    <AttributeID>Column Parent</AttributeID>
                                    <KeyColumns>
                                        <KeyColumn>
                                            <DataType>Integer</DataType>
                                            <Source xsi:type="InheritedBinding" />
                                        </KeyColumn>
                                    </KeyColumns>
                                </Attribute>
                                <Attribute>
                                    <AttributeID>Column Pool</AttributeID>
                                    <KeyColumns>
                                        <KeyColumn>
                                            <DataType>Integer</DataType>
                                            <Source xsi:type="InheritedBinding" />
                                        </KeyColumn>
                                    </KeyColumns>
                                </Attribute>
                                <Attribute>
                                    <AttributeID>Acid Washed Vessel</AttributeID>
                                    <KeyColumns>
                                        <KeyColumn>
                                            <DataType>Integer</DataType>
                                            <Source xsi:type="InheritedBinding" />
                                        </KeyColumn>
                                    </KeyColumns>
                                </Attribute>
                                <Attribute>
                                    <AttributeID>Node Parent</AttributeID>
                                    <KeyColumns>
                                        <KeyColumn>
                                            <DataType>Integer</DataType>
                                            <Source xsi:type="InheritedBinding" />
                                        </KeyColumn>
                                    </KeyColumns>
                                </Attribute>
                                <Attribute>
                                    <AttributeID>Fraction Code P Key</AttributeID>
                                    <KeyColumns>
                                        <KeyColumn>
                                            <DataType>Integer</DataType>
                                            <Source xsi:type="InheritedBinding" />
                                        </KeyColumn>
                                    </KeyColumns>
                                </Attribute>
                                <Attribute>
                                    <AttributeID>Fraction Pos Id</AttributeID>
                                    <KeyColumns>
                                        <KeyColumn>
                                            <DataType>WChar</DataType>
                                            <DataSize>63</DataSize>
                                            <Source xsi:type="InheritedBinding" />
                                        </KeyColumn>
                                    </KeyColumns>
                                </Attribute>
                            </Attributes>
                        </Dimension>
                        <Dimension xsi:type="ManyToManyMeasureGroupDimension">
                            <CubeDimensionID>Tb Column Mascot Protein P Fid</CubeDimensionID>
                            <MeasureGroupID>Tb Column Mascot Protein P Fid</MeasureGroupID>
                        </Dimension>
                        <Dimension xsi:type="ReferenceMeasureGroupDimension">
                            <CubeDimensionID>Tb Cube Procedure Tree</CubeDimensionID>
                            <Attributes>
                                <Attribute>
                                    <AttributeID>Tb Cube Procedure Tree</AttributeID>
                                    <KeyColumns>
                                        <KeyColumn>
                                            <DataType>Integer</DataType>
                                            <Source xsi:type="InheritedBinding" />
                                        </KeyColumn>
                                    </KeyColumns>
                                    <Type>Granularity</Type>
                                </Attribute>
                                <Attribute>
                                    <AttributeID>Procedure Tree Code P Key</AttributeID>
                                    <KeyColumns>
                                        <KeyColumn>
                                            <DataType>Integer</DataType>
                                            <Source xsi:type="InheritedBinding" />
                                        </KeyColumn>
                                    </KeyColumns>
                                </Attribute>
                                <Attribute>
                                    <AttributeID>Input ID</AttributeID>
                                    <KeyColumns>
                                        <KeyColumn>
                                            <DataType>WChar</DataType>
                                            <DataSize>12</DataSize>
                                            <Source xsi:type="InheritedBinding" />
                                        </KeyColumn>
                                    </KeyColumns>
                                </Attribute>
                                <Attribute>
                                    <AttributeID>Separation Type</AttributeID>
                                    <KeyColumns>
                                        <KeyColumn>
                                            <DataType>Integer</DataType>
                                            <Source xsi:type="InheritedBinding" />
                                        </KeyColumn>
                                    </KeyColumns>
                                </Attribute>
                                <Attribute>
                                    <AttributeID>Separation Initial</AttributeID>
                                    <KeyColumns>
                                        <KeyColumn>
                                            <DataType>WChar</DataType>
                                            <DataSize>3</DataSize>
                                            <Source xsi:type="InheritedBinding" />
                                        </KeyColumn>
                                    </KeyColumns>
                                </Attribute>
                                <Attribute>
                                    <AttributeID>Local Level</AttributeID>
                                    <KeyColumns>
                                        <KeyColumn>
                                            <DataType>Integer</DataType>
                                            <Source xsi:type="InheritedBinding" />
                                        </KeyColumn>
                                    </KeyColumns>
                                </Attribute>
                                <Attribute>
                                    <AttributeID>Node Name</AttributeID>
                                    <KeyColumns>
                                        <KeyColumn>
                                            <DataType>WChar</DataType>
                                            <DataSize>18</DataSize>
                                            <Source xsi:type="InheritedBinding" />
                                        </KeyColumn>
                                    </KeyColumns>
                                </Attribute>
                                <Attribute>
                                    <AttributeID>Node Parent</AttributeID>
                                    <KeyColumns>
                                        <KeyColumn>
                                            <DataType>Integer</DataType>
                                            <Source xsi:type="InheritedBinding" />
                                        </KeyColumn>
                                    </KeyColumns>
                                </Attribute>
                                <Attribute>
                                    <AttributeID>Pruned Parent Key</AttributeID>
                                    <KeyColumns>
                                        <KeyColumn>
                                            <DataType>Integer</DataType>
                                            <Source xsi:type="InheritedBinding" />
                                        </KeyColumn>
                                    </KeyColumns>
                                </Attribute>
                                <Attribute>
                                    <AttributeID>Pruned Input ID Key</AttributeID>
                                    <KeyColumns>
                                        <KeyColumn>
                                            <DataType>Integer</DataType>
                                            <Source xsi:type="InheritedBinding" />
                                        </KeyColumn>
                                    </KeyColumns>
                                </Attribute>
                                <Attribute>
                                    <AttributeID>Full Tree Name</AttributeID>
                                    <KeyColumns>
                                        <KeyColumn>
                                            <DataType>WChar</DataType>
                                            <DataSize>1000</DataSize>
                                            <Source xsi:type="InheritedBinding" />
                                        </KeyColumn>
[truncated: 881,702 more chars]
