# Supplementary material for: A Computational Framework for Proteome-Wide Pursuit and Prediction of Metalloproteins using ICP-MS and MS/MS Data
Source: BMC Bioinformatics. 2011 Feb 28;12:64. doi: 10.1186/1471-2105-12-64 (PMC3058030; doi:10.1186/1471-2105-12-64)
Supplement: Additional file 8 — Cluster Tables. Supplementary tables 1-8 containing complete cluster details. [file 1471-2105-12-64-S8.XLS]

## Sheet: Co clusters
ORF	color	cluster number
PF0113	blue	1
PF0249	blue	1
PF0704	blue	1
PF0715	blue	1
PF0725	blue	1
PF0820	blue	1
PF0864	blue	1
PF0975	blue	1
PF1117	blue	1
PF1407	blue	1
PF1419	blue	1
PF1739	blue	1
PF2038	blue	1
PF0078	brown	2
PF0492	brown	2
PF0595	brown	2
PF0612	brown	2
PF0693	brown	2
PF1114	brown	2
PF1143	brown	2
PF1664	brown	2
PF1705	brown	2
PF1706	brown	2
PF1817	brown	2
PF1945	brown	2
PF1946	brown	2
PF0038	grey	3
PF0440	grey	3
PF1199	grey	3
PF1881	grey	3
PF1124	greenyellow	4
PF1126	greenyellow	4
PF1128	greenyellow	4
PF1340	greenyellow	4
PF1532	greenyellow	4
PF1843	greenyellow	4
PF2040	greenyellow	4
PF0222.1	red	5
PF0430	red	5
PF0481	red	5
PF1140	red	5
PF1623	red	5
PF1715	red	5
PF1717	red	5
PF1904	red	5
PF1932	red	5
PF0022	yellow	6
PF0151	yellow	6
PF0209	yellow	6
PF0353	yellow	6
PF0374	yellow	6
PF0862	yellow	6
PF1156	yellow	6
PF1296	yellow	6
PF1331	yellow	6
PF1564	yellow	6
PF1804	yellow	6
PF0604	purple	7
PF0615	purple	7
PF0891	purple	7
PF0892	purple	7
PF0893	purple	7
PF0894	purple	7
PF1459	purple	7
PF1529	purple	7
PF0027	salmon	8
PF0696	salmon	8
PF0908	salmon	8
PF1105	salmon	8
PF1432	salmon	8
PF1684	salmon	8
PF0319	green	9
PF0597	green	9
PF0607	green	9
PF1125	green	9
PF1138	green	9
PF1383	green	9
PF1395	green	9
PF1728	green	9
PF1961	green	9
PF1970	green	9
PF0235	cyan	10
PF0369	cyan	10
PF0589	cyan	10
PF0850	cyan	10
PF1547	cyan	10
PF1861	cyan	10
PF0009	black	11
PF0056	black	11
PF0187	black	11
PF0230	black	11
PF0422	black	11
PF0668	black	11
PF1195	black	11
PF1766	black	11
PF1828	black	11
PF0138	midnightblue	12
PF0616	midnightblue	12
PF1137	midnightblue	12
PF1281	midnightblue	12
PF1611	midnightblue	12
PF1988	midnightblue	12
PF0039	pink	13
PF0048	pink	13
PF0157	pink	13
PF0182	pink	13
PF0370	pink	13
PF0590	pink	13
PF1675	pink	13
PF1783	pink	13
PF0008	turquoise	14
PF0098	turquoise	14
PF0128	turquoise	14
PF0196	turquoise	14
PF0321	turquoise	14
PF0525	turquoise	14
PF0980	turquoise	14
PF1374	turquoise	14
PF1574	turquoise	14
PF1593	turquoise	14
PF1634	turquoise	14
PF1718	turquoise	14
PF1731	turquoise	14
PF1947	turquoise	14
PF0265	magenta	15
PF0312	magenta	15
PF0751	magenta	15
PF1349	magenta	15
PF1351	magenta	15
PF1454	magenta	15
PF1472	magenta	15
PF1920	magenta	15
PF0233	tan	16
PF0236	tan	16
PF0753	tan	16
PF0754	tan	16
PF0765	tan	16
PF1085	tan	16
PF1745	tan	16

## Sheet: Fe clusters
ORF	color	cluster number
PF0121	midnightblue	1
PF0971	midnightblue	1
PF1203	midnightblue	1
PF1283	midnightblue	1
PF1327	midnightblue	1
PF1394	midnightblue	1
PF0009	yellow	2
PF0138	yellow	2
PF0187	yellow	2
PF0230	yellow	2
PF0422	yellow	2
PF0616	yellow	2
PF0668	yellow	2
PF1137	yellow	2
PF1195	yellow	2
PF1281	yellow	2
PF1611	yellow	2
PF1718	yellow	2
PF1766	yellow	2
PF0282	tan	3
PF0768	tan	3
PF1214	tan	3
PF1294	tan	3
PF1481	tan	3
PF1787	tan	3
PF1974	tan	3
PF0265	brown	4
PF0312	brown	4
PF0533	brown	4
PF0534	brown	4
PF0751	brown	4
PF0794	brown	4
PF0862	brown	4
PF1136	brown	4
PF1349	brown	4
PF1355	brown	4
PF1472	brown	4
PF1540	brown	4
PF1920	brown	4
PF0128	pink	5
PF0196	pink	5
PF0303	pink	5
PF0321	pink	5
PF0980	pink	5
PF1374	pink	5
PF1634	pink	5
PF1828	pink	5
PF1947	pink	5
PF0098	cyan	6
PF0236	cyan	6
PF1085	cyan	6
PF1102	cyan	6
PF1574	cyan	6
PF1593	cyan	6
PF0039	salmon	7
PF0048	salmon	7
PF0370	salmon	7
PF0590	salmon	7
PF1675	salmon	7
PF1783	salmon	7
PF0157	red	8
PF0765	red	8
PF0853	red	8
PF0931	red	8
PF1383	red	8
PF1598	red	8
PF1832	red	8
PF1838	red	8
PF1961	red	8
PF0200	black	9
PF0233	black	9
PF0289	black	9
PF0547	black	9
PF0667	black	9
PF0753	black	9
PF0754	black	9
PF1745	black	9
PF1956	black	9
PF0022	purple	10
PF0215	purple	10
PF0608	purple	10
PF1111	purple	10
PF1564	purple	10
PF1909	purple	10
PF1994	purple	10
PF0319	turquoise	11
PF0369	turquoise	11
PF0589	turquoise	11
PF0601	turquoise	11
PF0613	turquoise	11
PF0615	turquoise	11
PF0850	turquoise	11
PF0861	turquoise	11
PF0873	turquoise	11
PF0893	turquoise	11
PF0970	turquoise	11
PF1042	turquoise	11
PF1289	turquoise	11
PF1296	turquoise	11
PF1331	turquoise	11
PF1332	turquoise	11
PF1333	turquoise	11
PF1351	turquoise	11
PF1381	turquoise	11
PF1459	turquoise	11
PF1529	turquoise	11
PF1602	turquoise	11
PF1867	turquoise	11
PF0182	magenta	12
PF0183	magenta	12
PF0346	magenta	12
PF0604	magenta	12
PF0891	magenta	12
PF0894	magenta	12
PF0965	magenta	12
PF0966	magenta	12
PF1988	magenta	12
PF0027	blue	13
PF0100	blue	13
PF0113	blue	13
PF0494	blue	13
PF0617	blue	13
PF0725	blue	13
PF0865	blue	13
PF1046	blue	13
PF1063	blue	13
PF1328	blue	13
PF1407	blue	13
PF1886	blue	13
PF1950	blue	13
PF2038	blue	13
PF1105	green	14
PF1124	green	14
PF1128	green	14
PF1278	green	14
PF1572	green	14
PF1578	green	14
PF1579	green	14
PF1684	green	14
PF1746	green	14
PF1843	green	14
PF0383	greenyellow	15
PF1116	greenyellow	15
PF1126	greenyellow	15
PF1401	greenyellow	15
PF1432	greenyellow	15
PF1532	greenyellow	15
PF1717	greenyellow	15

## Sheet: Mn clusters
ORF	color	cluster number
PF0249	turquoise	1
PF0492	turquoise	1
PF0512	turquoise	1
PF0527	turquoise	1
PF0595	turquoise	1
PF0693	turquoise	1
PF0704	turquoise	1
PF0820	turquoise	1
PF0864	turquoise	1
PF1367	turquoise	1
PF1381	turquoise	1
PF1739	turquoise	1
PF1817	turquoise	1
PF1828	turquoise	1
PF1946	turquoise	1
PF2038	turquoise	1
PF0027	blue	2
PF0096	blue	2
PF0113	blue	2
PF0494	blue	2
PF0545	blue	2
PF0617	blue	2
PF0725	blue	2
PF0865	blue	2
PF0975	blue	2
PF1046	blue	2
PF1407	blue	2
PF1544	blue	2
PF1770	blue	2
PF1871	blue	2
PF1950	blue	2
PF0258	brown	3
PF0691	brown	3
PF0696	brown	3
PF0991	brown	3
PF1105	brown	3
PF1138	brown	3
PF1383	brown	3
PF1432	brown	3
PF1664	brown	3
PF1684	brown	3
PF1686	brown	3
PF1839	brown	3
PF1843	brown	3
PF0202	grey	4
PF0532	grey	4
PF1375	grey	4
PF1380	grey	4
PF1837	grey	4
PF0476	red	5
PF0612	red	5
PF0838	red	5
PF1294	red	5
PF1787	red	5
PF1916	red	5
PF1987	red	5
PF0241	green	6
PF0422	green	6
PF1214	green	6
PF1414	green	6
PF1722	green	6
PF1789	green	6
PF1858	green	6
PF1931	green	6
PF0020	yellow	7
PF0038	yellow	7
PF0212	yellow	7
PF0768	yellow	7
PF1113	yellow	7
PF1196	yellow	7
PF1199	yellow	7
PF1515	yellow	7
PF1881	yellow	7

## Sheet: Mo clusters
ORF	color	cluster number
PF0009	red	1
PF0138	red	1
PF0187	red	1
PF0230	red	1
PF0422	red	1
PF0616	red	1
PF0668	red	1
PF1195	red	1
PF1281	red	1
PF1611	red	1
PF1718	red	1
PF1766	red	1
PF0200	yellow	2
PF0233	yellow	2
PF0265	yellow	2
PF0667	yellow	2
PF0753	yellow	2
PF0754	yellow	2
PF0765	yellow	2
PF0853	yellow	2
PF0931	yellow	2
PF1598	yellow	2
PF1832	yellow	2
PF1838	yellow	2
PF1956	yellow	2
PF0100	brown	3
PF0113	brown	3
PF0492	brown	3
PF0494	brown	3
PF0512	brown	3
PF0693	brown	3
PF0704	brown	3
PF0717	brown	3
PF0725	brown	3
PF0975	brown	3
PF1381	brown	3
PF1407	brown	3
PF1419	brown	3
PF1817	brown	3
PF1828	brown	3
PF1886	brown	3
PF1946	brown	3
PF2038	brown	3
PF0008	blue	4
PF0048	blue	4
PF0098	blue	4
PF0128	blue	4
PF0196	blue	4
PF0236	blue	4
PF0321	blue	4
PF0370	blue	4
PF0525	blue	4
PF0980	blue	4
PF1085	blue	4
PF1374	blue	4
PF1401	blue	4
PF1574	blue	4
PF1593	blue	4
PF1675	blue	4
PF1731	blue	4
PF1783	blue	4
PF1970	blue	4
PF1299	grey	5
PF1538	grey	5
PF1590	grey	5
PF0751	magenta	6
PF0794	magenta	6
PF1136	magenta	6
PF1355	magenta	6
PF1472	magenta	6
PF1920	magenta	6
PF0068	turquoise	7
PF0099	turquoise	7
PF0160	turquoise	7
PF0250	turquoise	7
PF0339	turquoise	7
PF0369	turquoise	7
PF0382	turquoise	7
PF0391	turquoise	7
PF0523	turquoise	7
PF0601	turquoise	7
PF1045	turquoise	7
PF1105	turquoise	7
PF1167	turquoise	7
PF1222	turquoise	7
PF1335	turquoise	7
PF1343	turquoise	7
PF1383	turquoise	7
PF1396	turquoise	7
PF1572	turquoise	7
PF1684	turquoise	7
PF1947	turquoise	7
PF0121	pink	8
PF0142	pink	8
PF1024	pink	8
PF1283	pink	8
PF1388	pink	8
PF1587	pink	8
PF1837	pink	8
PF0010	black	9
PF0127	black	9
PF0144	black	9
PF0212	black	9
PF0306	black	9
PF0463	black	9
PF1635	black	9
PF0038	green	10
PF0153	green	10
PF0476	green	10
PF0612	green	10
PF0838	green	10
PF1113	green	10
PF1137	green	10
PF1196	green	10
PF1199	green	10
PF1294	green	10
PF1375	green	10
PF1787	green	10
PF1916	green	10

## Sheet: Ni clusters
ORF	color	cluster number
PF0971	grey	1
PF1203	grey	1
PF1837	grey	1
PF0010	purple	2
PF0144	purple	2
PF0212	purple	2
PF0768	purple	2
PF1327	purple	2
PF1881	purple	2
PF1974	purple	2
PF0020	tan	3
PF0038	tan	3
PF1113	tan	3
PF1196	tan	3
PF1199	tan	3
PF1515	tan	3
PF0476	pink	4
PF0612	pink	4
PF1137	pink	4
PF1214	pink	4
PF1294	pink	4
PF1481	pink	4
PF1916	pink	4
PF1931	pink	4
PF1987	pink	4
PF0009	brown	5
PF0056	brown	5
PF0138	brown	5
PF0187	brown	5
PF0230	brown	5
PF0422	brown	5
PF0616	brown	5
PF0668	brown	5
PF1036	brown	5
PF1195	brown	5
PF1281	brown	5
PF1611	brown	5
PF1718	brown	5
PF1731	brown	5
PF1766	brown	5
PF1828	brown	5
PF1988	brown	5
PF0078	blue	6
PF0100	blue	6
PF0113	blue	6
PF0249	blue	6
PF0492	blue	6
PF0494	blue	6
PF0512	blue	6
PF0527	blue	6
PF0704	blue	6
PF0725	blue	6
PF0820	blue	6
PF0864	blue	6
PF0865	blue	6
PF0975	blue	6
PF1117	blue	6
PF1367	blue	6
PF1544	blue	6
PF1664	blue	6
PF1705	blue	6
PF1706	blue	6
PF1817	blue	6
PF1946	blue	6
PF2038	blue	6
PF0151	greenyellow	7
PF1296	greenyellow	7
PF1329	greenyellow	7
PF1331	greenyellow	7
PF1332	greenyellow	7
PF1953	greenyellow	7
PF0604	black	8
PF0608	black	8
PF0873	black	8
PF0891	black	8
PF0892	black	8
PF0893	black	8
PF0894	black	8
PF1500	black	8
PF1529	black	8
PF1994	black	8
PF0098	yellow	9
PF0128	yellow	9
PF0196	yellow	9
PF0236	yellow	9
PF0303	yellow	9
PF0321	yellow	9
PF0601	yellow	9
PF0980	yellow	9
PF1085	yellow	9
PF1374	yellow	9
PF1574	yellow	9
PF1593	yellow	9
PF1634	yellow	9
PF1947	yellow	9
PF1970	yellow	9
PF2055	yellow	9
PF0039	green	10
PF0048	green	10
PF0182	green	10
PF0200	green	10
PF0233	green	10
PF0370	green	10
PF0525	green	10
PF0590	green	10
PF0754	green	10
PF1102	green	10
PF1547	green	10
PF1675	green	10
PF1783	green	10
PF1105	red	11
PF1278	red	11
PF1382	red	11
PF1393	red	11
PF1572	red	11
PF1578	red	11
PF1579	red	11
PF1746	red	11
PF1790	red	11
PF1976	red	11
PF2044	red	11
PF0258	magenta	12
PF0383	magenta	12
PF0693	magenta	12
PF1126	magenta	12
PF1396	magenta	12
PF1401	magenta	12
PF1432	magenta	12
PF1843	magenta	12
PF0027	turquoise	13
PF0086	turquoise	13
PF0094	turquoise	13
PF0209	turquoise	13
PF0319	turquoise	13
PF0343	turquoise	13
PF0355.1	turquoise	13
PF0374	turquoise	13
PF0615	turquoise	13
PF0670	turquoise	13
PF0691	turquoise	13
PF0696	turquoise	13
PF0862	turquoise	13
PF0908	turquoise	13
PF1138	turquoise	13
PF1272	turquoise	13
PF1349	turquoise	13
PF1351	turquoise	13
PF1383	turquoise	13
PF1472	turquoise	13
PF1543	turquoise	13
PF1684	turquoise	13
PF1760	turquoise	13
PF1861	turquoise	13

## Sheet: Pb clusters
ORF	color	cluster number
PF0099	yellow	1
PF0369	yellow	1
PF0390	yellow	1
PF0391	yellow	1
PF0589	yellow	1
PF0850	yellow	1
PF0970	yellow	1
PF1156	yellow	1
PF1368	yellow	1
PF1571	yellow	1
PF2018	yellow	1
PF0079	blue	2
PF0100	blue	2
PF0128	blue	2
PF0382	blue	2
PF0512	blue	2
PF0693	blue	2
PF0696	blue	2
PF0865	blue	2
PF1167	blue	2
PF1335	blue	2
PF1374	blue	2
PF1381	blue	2
PF1634	blue	2
PF1684	blue	2
PF1817	blue	2
PF1828	blue	2
PF1921	blue	2
PF1947	blue	2
PF0230	red	3
PF0422	red	3
PF0616	red	3
PF0668	red	3
PF1718	red	3
PF1766	red	3
PF0098	turquoise	4
PF0233	turquoise	4
PF0236	turquoise	4
PF0265	turquoise	4
PF0319	turquoise	4
PF0370	turquoise	4
PF0751	turquoise	4
PF0853	turquoise	4
PF0980	turquoise	4
PF1085	turquoise	4
PF1102	turquoise	4
PF1383	turquoise	4
PF1472	turquoise	4
PF1540	turquoise	4
PF1574	turquoise	4
PF1593	turquoise	4
PF1783	turquoise	4
PF1838	turquoise	4
PF1956	turquoise	4
PF1327	grey	5
PF1974	grey	5
PF0153	green	6
PF0838	green	6
PF1190	green	6
PF1214	green	6
PF1294	green	6
PF1481	green	6
PF1787	green	6
PF1789	green	6
PF0093	brown	7
PF0203	brown	7
PF0241	brown	7
PF0282	brown	7
PF0375	brown	7
PF0640	brown	7
PF1116	brown	7
PF1281	brown	7
PF1299	brown	7
PF1339	brown	7
PF1401	brown	7
PF1590	brown	7
PF1931	brown	7
PF2006	brown	7
PF0020	black	8
PF0038	black	8
PF1113	black	8
PF1196	black	8
PF1199	black	8
PF1515	black	8
PF0121	pink	9
PF0142	pink	9
PF0202	pink	9
PF0971	pink	9
PF1283	pink	9
PF1837	pink	9

## Sheet: U clusters
ORF	color	cluster number
PF0121	black	1
PF0971	black	1
PF1203	black	1
PF1283	black	1
PF1327	black	1
PF1394	black	1
PF0009	turquoise	2
PF0056	turquoise	2
PF0138	turquoise	2
PF0187	turquoise	2
PF0230	turquoise	2
PF0422	turquoise	2
PF0616	turquoise	2
PF0668	turquoise	2
PF1036	turquoise	2
PF1137	turquoise	2
PF1195	turquoise	2
PF1281	turquoise	2
PF1481	turquoise	2
PF1611	turquoise	2
PF1718	turquoise	2
PF1766	turquoise	2
PF1828	turquoise	2
PF1974	turquoise	2
PF0008	blue	3
PF0098	blue	3
PF0196	blue	3
PF0321	blue	3
PF0597	blue	3
PF0601	blue	3
PF0980	blue	3
PF1374	blue	3
PF1574	blue	3
PF1675	blue	3
PF1731	blue	3
PF1947	blue	3
PF1970	blue	3
PF2055	blue	3
PF0039	brown	4
PF0079	brown	4
PF0157	brown	4
PF0542	brown	4
PF0853	brown	4
PF0931	brown	4
PF1138	brown	4
PF1395	brown	4
PF1797	brown	4
PF1832	brown	4
PF1848	brown	4
PF1961	brown	4
PF0048	red	5
PF0319	red	5
PF0370	red	5
PF0825	red	5
PF1328	red	5
PF1383	red	5
PF1783	red	5
PF0751	green	6
PF0753	green	6
PF0754	green	6
PF0794	green	6
PF1355	green	6
PF1472	green	6
PF1920	green	6
PF0233	yellow	7
PF0236	yellow	7
PF0265	yellow	7
PF0547	yellow	7
PF0667	yellow	7
PF0765	yellow	7
PF1085	yellow	7
PF1102	yellow	7
PF1593	yellow	7
PF1745	yellow	7
PF1838	yellow	7
PF1956	yellow	7

## Sheet: V clusters
ORF	color	cluster number
PF0010	blue	1
PF0185	blue	1
PF0202	blue	1
PF0220	blue	1
PF0464	blue	1
PF0532	blue	1
PF1024	blue	1
PF1375	blue	1
PF1388	blue	1
PF1587	blue	1
PF0038	yellow	2
PF1190	yellow	2
PF1196	yellow	2
PF1199	yellow	2
PF1214	yellow	2
PF1284	yellow	2
PF1789	yellow	2
PF0257	turquoise	3
PF0382	turquoise	3
PF0512	turquoise	3
PF0812	turquoise	3
PF0865	turquoise	3
PF0967	turquoise	3
PF1016	turquoise	3
PF1299	turquoise	3
PF1381	turquoise	3
PF1401	turquoise	3
PF1538	turquoise	3
PF1928	turquoise	3
PF1945	turquoise	3
PF0142	green	4
PF0282	green	4
PF0375	green	4
PF1339	green	4
PF1340	green	4
PF1784	green	4
PF0153	brown	5
PF0203	brown	5
PF0241	brown	5
PF0640	brown	5
PF0838	brown	5
PF1281	brown	5
PF1294	brown	5
PF1787	brown	5
PF2006	brown	5

## Sheet: W clusters
ORF	color	cluster number
PF0202	greenyellow	1
PF0464	greenyellow	1
PF0676	greenyellow	1
PF1283	greenyellow	1
PF1394	greenyellow	1
PF1753	greenyellow	1
PF0121	pink	2
PF0142	pink	2
PF1024	pink	2
PF1199	pink	2
PF1203	pink	2
PF1327	pink	2
PF1388	pink	2
PF1789	pink	2
PF1837	pink	2
PF0375	black	3
PF0481	black	3
PF0693	black	3
PF1116	black	3
PF1140	black	3
PF1339	black	3
PF1340	black	3
PF1532	black	3
PF1843	black	3
PF1904	black	3
PF0144	yellow	4
PF0153	yellow	4
PF0203	yellow	4
PF0241	yellow	4
PF0306	yellow	4
PF0476	yellow	4
PF0640	yellow	4
PF0838	yellow	4
PF1294	yellow	4
PF1299	yellow	4
PF1381	yellow	4
PF1538	yellow	4
PF1590	yellow	4
PF1787	yellow	4
PF2006	yellow	4
PF0098	blue	5
PF0128	blue	5
PF0138	blue	5
PF0230	blue	5
PF0236	blue	5
PF0321	blue	5
PF0422	blue	5
PF0616	blue	5
PF0980	blue	5
PF1085	blue	5
PF1281	blue	5
PF1374	blue	5
PF1401	blue	5
PF1574	blue	5
PF1593	blue	5
PF1634	blue	5
PF1828	blue	5
PF1947	blue	5
PF0200	purple	6
PF0233	purple	6
PF0289	purple	6
PF0667	purple	6
PF0753	purple	6
PF0754	purple	6
PF1745	purple	6
PF1956	purple	6
PF0207	red	7
PF0215	red	7
PF0346	red	7
PF0604	red	7
PF0615	red	7
PF0891	red	7
PF0892	red	7
PF0893	red	7
PF0894	red	7
PF1529	red	7
PF1602	red	7
PF1909	red	7
PF1988	red	7
PF0265	green	8
PF0547	green	8
PF0751	green	8
PF0794	green	8
PF0862	green	8
PF0965	green	8
PF1136	green	8
PF1349	green	8
PF1355	green	8
PF1454	green	8
PF1472	green	8
PF1540	green	8
PF1920	green	8
PF0113	magenta	9
PF0725	magenta	9
PF1046	magenta	9
PF1137	magenta	9
PF1328	magenta	9
PF1407	magenta	9
PF1706	magenta	9
PF2038	magenta	9
PF0099	turquoise	10
PF0319	turquoise	10
PF0369	turquoise	10
PF0382	turquoise	10
PF0391	turquoise	10
PF0430	turquoise	10
PF0523	turquoise	10
PF0534	turquoise	10
PF0544	turquoise	10
PF0601	turquoise	10
PF0613	turquoise	10
PF0861	turquoise	10
PF1167	turquoise	10
PF1289	turquoise	10
PF1335	turquoise	10
PF1356	turquoise	10
PF1623	turquoise	10
PF1637	turquoise	10
PF1945	turquoise	10
PF0039	brown	11
PF0048	brown	11
PF0157	brown	11
PF0182	brown	11
PF0370	brown	11
PF0542	brown	11
PF0765	brown	11
PF0825	brown	11
PF0853	brown	11
PF0931	brown	11
PF1383	brown	11
PF1598	brown	11
PF1783	brown	11
PF1797	brown	11
PF1832	brown	11
PF1838	brown	11
PF1961	brown	11

## Sheet: Zn clusters
ORF	color	cluster number
PF0476	black	1
PF0612	black	1
PF0838	black	1
PF1137	black	1
PF1294	black	1
PF1787	black	1
PF1916	black	1
PF1987	black	1
PF0153	green	2
PF1190	green	2
PF1214	green	2
PF1284	green	2
PF1414	green	2
PF1481	green	2
PF1590	green	2
PF1722	green	2
PF1789	green	2
PF1931	green	2
PF0020	pink	3
PF0038	pink	3
PF1113	pink	3
PF1196	pink	3
PF1199	pink	3
PF1375	pink	3
PF1515	pink	3
PF1881	pink	3
PF0008	brown	4
PF0009	brown	4
PF0056	brown	4
PF0138	brown	4
PF0187	brown	4
PF0196	brown	4
PF0230	brown	4
PF0422	brown	4
PF0616	brown	4
PF0668	brown	4
PF1036	brown	4
PF1195	brown	4
PF1574	brown	4
PF1611	brown	4
PF1718	brown	4
PF1731	brown	4
PF1766	brown	4
PF1828	brown	4
PF0022	magenta	5
PF0215	magenta	5
PF0608	magenta	5
PF1111	magenta	5
PF1564	magenta	5
PF1571	magenta	5
PF1909	magenta	5
PF0250	red	6
PF0258	red	6
PF0812	red	6
PF1105	red	6
PF1396	red	6
PF1432	red	6
PF1572	red	6
PF1684	red	6
PF1843	red	6
PF0164	blue	7
PF0209	blue	7
PF0339	blue	7
PF0544	blue	7
PF0607	blue	7
PF0696	blue	7
PF0869	blue	7
PF0873	blue	7
PF0892	blue	7
PF0893	blue	7
PF1055	blue	7
PF1138	blue	7
PF1236	blue	7
PF1331	blue	7
PF1398	blue	7
PF1547	blue	7
PF1728	blue	7
PF1921	blue	7
PF1970	blue	7
PF2055	blue	7
PF0027	turquoise	8
PF0100	turquoise	8
PF0113	turquoise	8
PF0494	turquoise	8
PF0527	turquoise	8
PF0617	turquoise	8
PF0704	turquoise	8
PF0717	turquoise	8
PF0725	turquoise	8
PF0820	turquoise	8
PF0864	turquoise	8
PF0865	turquoise	8
PF0975	turquoise	8
PF1046	turquoise	8
PF1063	turquoise	8
PF1407	turquoise	8
PF1419	turquoise	8
PF1544	turquoise	8
PF1871	turquoise	8
PF1950	turquoise	8
PF2038	turquoise	8
PF0249	yellow	9
PF0512	yellow	9
PF0595	yellow	9
PF0693	yellow	9
PF0715	yellow	9
PF1114	yellow	9
PF1117	yellow	9
PF1143	yellow	9
PF1367	yellow	9
PF1381	yellow	9
PF1401	yellow	9
PF1664	yellow	9
PF1739	yellow	9
PF1817	yellow	9
PF1946	yellow	9
