# Supplementary material for: A Computational Framework for Proteome-Wide Pursuit and Prediction of Metalloproteins using ICP-MS and MS/MS Data
Source: BMC Bioinformatics. 2011 Feb 28;12:64. doi: 10.1186/1471-2105-12-64 (PMC3058030; doi:10.1186/1471-2105-12-64)
Supplement: Additional file 9 — GMPA scores/occurrences tables. GMPA scores for all metals and proteins studied. The number of fraction occurrences in the data set is listed for each protein as well. [file 1471-2105-12-64-S9.XLS]

## Sheet: gmpa scores
PFID	# FRs	Co-59	Fe-56	Mn-55	Mo-95	Ni-60	Pb-208	U-238	V-51	W-182	Zn-66
PF0008	25	2.57466e-06	0.00152325	1	6.71264e-06	0.00330854	0.412104	9.89289e-07	0.233941	0.00749483	3.95182e-09
PF0009	44	1.45184e-08	7.78955e-07	1	3.75996e-07	2.97305e-14	4.44244e-05	2.38502e-17	0.576513	0.097101	2.59892e-15
PF0010	158	8.89646e-06	0.201734	3.21596e-05	2.09651e-31	7.39326e-10	4.30861e-15	0.996645	3.12192e-23	5.17629e-13	2.14607e-07
PF0014	2	0.142898	0.649944	1	0.637492	0.0627658	0.369422	1	1	0.211525	0.0734444
PF0015	7	0.0010908	0.00186844	1	0.00155808	0.556979	0.158016	1	1	0.00431829	0.000105421
PF0016	3	0.32076	0.363891	1	0.348831	1	0.109586	0.135912	1	0.0972183	0.612981
PF0018	15	0.728926	0.622541	0.176348	0.994686	0.986994	0.968827	1	1	0.964478	0.198143
PF0019	16	0.785795	0.157686	0.0154237	0.981168	1	1	1	1	0.976925	0.248688
PF0020	174	1.69279e-14	3.28191e-07	1.48551e-15	1.10207e-13	5.21252e-18	2.49076e-19	0.999845	9.18161e-12	4.17759e-09	2.65236e-27
PF0022	39	1.05264e-07	1.31831e-07	0.541752	0.0954685	0.00320695	3.93394e-06	0.0351583	1	0.00270266	9.61463e-05
PF0026	2	0.613379	0.649944	1	0.637492	0.438586	1	1	1	0.708521	0.46885
PF0027	10	5.80814e-05	0.000125442	6.76564e-09	0.00157379	0.000412804	0.131034	1	1	0.282922	2.04947e-06
PF0037	4	0.486759	0.0276892	1	0.521124	0.262779	0.189768	1	0.0246254	0.915152	0.297799
PF0038	155	5.99595e-18	0.000365813	9.81421e-14	8.29293e-23	7.78584e-19	2.18027e-22	0.999584	6.90834e-21	2.05537e-09	1.7214e-28
PF0039	18	2.26545e-08	9.10924e-08	1	0.000190824	3.29641e-05	0.0050592	3.12688e-08	0.715375	0.000189749	0.56416
PF0041	1	0.378138	0.408266	0.0981074	0.397837	1	1	1	1	0.460023	0.271147
PF0042	3	1	1	1	1	1	1	1	1	1	0.0198729
PF0043	218	3.9365e-06	0.00264397	9.30264e-07	0.728647	6.85266e-07	0.260407	0.148041	0.031398	0.00733049	0.000148025
PF0048	19	2.78013e-07	3.68125e-08	0.569711	8.87955e-05	8.06085e-05	0.00191272	2.62322e-09	1	3.62149e-07	0.114327
PF0049	1	1	1	1	1	1	1	1	1	1	1
PF0050	11	0.650144	0.0330556	0.294562	0.996278	0.115248	0.921222	1	1	0.629158	0.150956
PF0053	1	1	0.408266	1	1	1	1	1	1	1	1
PF0056	54	2.74329e-10	0.000278878	0.275306	4.98554e-05	2.57548e-17	0.038196	7.04938e-07	1	0.00160046	1.22102e-24
PF0059	3	0.32076	0.0679358	1	0.348831	1	0.00868642	0.135912	1	1	1
PF0060	8	0.037345	0.000759824	0.181101	0.0482212	0.634964	3.09414e-06	0.00491765	1	0.943786	0.683744
PF0068	25	0.983885	0.295797	0.925293	7.63866e-07	0.9933	0.0205289	1	0.0823946	0.00216863	0.214366
PF0070	1	1	0.408266	0.0981074	1	1	1	1	1	1	1
PF0071	6	0.031615	0.004592	0.110367	0.175956	0.467784	0.0018137	1	1	0.848798	0.515622
PF0075	8	0.037345	0.000759824	1	0.000617317	0.634964	0.514038	0.322899	1	0.00198019	0.37469
PF0078	30	3.38273e-09	0.964988	0.000352526	4.04708e-05	1.63193e-06	0.893441	1	0.13829	0.00212553	0.00197523
PF0079	9	0.000154484	0.000308817	0.218512	0.000244439	0.0491532	6.29378e-07	1.53788e-08	1	0.00090762	0.458509
PF0086	27	0.0187978	0.987868	1	0.984051	0.000651075	0.313315	0.369916	0.84867	0.999362	0.988656
PF0087	4	0.0203678	0.0276892	9.06791e-05	0.0249629	0.00392135	0.189768	1	1	0.0446618	0.00537167
PF0092	11	0.406994	0.0330556	0.000254483	0.00558916	0.0344515	0.000281116	1	1	0.392723	0.0495444
PF0093	69	0.270342	0.0589433	0.000230605	1.33451e-06	0.182372	3.76003e-09	0.849201	1.47032e-06	0.000879619	0.0186557
PF0094	12	0.0099185	0.00038382	0.711165	0.0144812	0.000387342	0.080139	0.108277	1	0.501494	0.0769627
PF0095	2	0.142898	1	1	0.158182	0.0627658	1	1	1	0.211525	0.0734444
PF0096	9	0.000154484	0.000308817	6.39377e-08	0.00360034	0.0491532	1	1	1	0.00090762	0.000194347
PF0097	6	0.00289571	0.0447152	1	0.0397965	0.00465138	0.0187049	1	0.00513104	0.271859	0.00674652
PF0098	21	1.18078e-09	1.92199e-07	0.6255	3.46729e-09	7.68585e-09	2.47828e-10	4.21361e-10	1	1.96259e-06	0.0119462
PF0099	22	0.167432	0.0638989	0.651229	4.76712e-08	0.840464	4.99126e-14	1	1	0.000608523	0.961466
PF0100	47	5.5725e-06	1.03518e-07	0.0356362	4.61509e-08	1.86966e-06	6.23105e-07	0.00592476	0.00334277	0.126087	3.98461e-09
PF0102	69	3.38805e-09	8.2144e-05	0.069641	0.000271676	0.000547493	0.100114	0.645903	0.00173916	0.00198578	0.0340546
PF0107	8	0.637585	0.425106	0.562753	0.400798	0.323023	0.061534	0.322899	1	0.797016	0.37469
PF0108	1	0.378138	0.408266	1	1	0.250676	1	1	1	0.460023	1
PF0111	3	0.759688	0.0679358	1	0.0628569	0.0156975	0.49934	1	1	0.842712	0.0198729
PF0112	9	0.0177244	0.0280419	1	0.0240441	0.701748	0.000369472	0.0647559	1	0.00090762	1
PF0113	30	1.53055e-05	1.96151e-06	2.03062e-08	1.33288e-07	1.63193e-06	0.00384957	0.0510974	0.13829	4.04371e-06	1.62515e-10
PF0121	213	1.34289e-19	5.44174e-16	1.66307e-07	2.61694e-37	6.08595e-05	1.54262e-27	3.62606e-05	1.14434e-17	6.01159e-49	0.000187711
PF0122	1	0.378138	0.408266	1	0.397837	0.250676	1	1	1	0.460023	0.271147
PF0124	64	0.000800162	0.824704	0.000953356	2.09549e-05	0.438006	0.572557	0.81762	0.0618618	0.0204588	2.27011e-05
PF0125	4	0.0203678	0.0276892	0.338531	0.0249629	1	0.00178028	1	1	0.0446618	0.0633764
PF0126	4	0.850665	0.0276892	1	0.0249629	0.00392135	1	1	1	1	0.00537167
PF0127	92	0.000161004	0.502744	0.41587	3.58566e-15	0.0017134	0.432363	1	0.00275986	9.92874e-07	4.65321e-06
PF0128	20	3.16311e-09	1.48683e-08	0.00997806	8.81927e-09	2.68587e-08	1.40319e-14	0.0130002	1	1.65151e-07	0.0647722
PF0133	1	0.378138	0.408266	1	0.397837	1	0.205871	0.0475087	1	0.460023	0.271147
PF0135	12	0.00166532	0.792415	0.332349	0.770604	0.158543	0.742063	1	1	0.720347	0.000733864
PF0136	6	0.41038	0.472832	0.0149117	0.00393019	0.467784	0.105987	0.253482	0.341541	0.00941278	0.204036
PF0138	72	4.42348e-13	2.90038e-21	0.724339	1.28107e-13	5.22599e-14	3.10373e-06	2.11596e-09	0.960605	8.34419e-13	7.80105e-07
PF0139	5	0.28024	0.677381	1	0.659491	0.764068	0.274716	1	1	1	0.41176
PF0142	135	3.18939e-09	7.08481e-06	8.49404e-06	1.59591e-19	0.000131418	4.55278e-18	0.0242708	4.20391e-30	5.9593e-19	0.000295064
PF0144	84	0.0138354	0.120426	0.000107736	9.47759e-17	1.52856e-06	0.00381764	1	0.677276	2.47556e-09	1.63097e-06
PF0145	1	0.378138	0.408266	1	1	1	1	1	1	0.460023	1
PF0146	25	0.104588	0.295797	0.450464	0.000242269	0.150254	0.123277	0.112608	1	0.887662	0.361015
PF0147	29	0.164348	0.397058	1	0.00132913	0.289575	0.12343	1	1	0.85663	0.708686
PF0149	1	1	0.408266	1	0.397837	1	1	1	0.0672074	1	1
PF0151	19	4.27276e-05	0.000796485	0.860426	0.0107325	8.06085e-05	0.00789103	1	1	0.0409669	0.00103031
PF0153	131	2.8649e-06	2.09478e-07	4.41241e-06	2.44936e-21	1.71796e-06	5.99351e-17	0.431148	8.73116e-30	1.25742e-25	1.73871e-10
PF0154	14	0.112664	0.330239	1	0.0036339	0.0383838	0.574209	1	1	0.484375	0.0570206
PF0155	101	2.9658e-07	9.42815e-05	0.404327	0.135272	0.000337735	0.000565318	0.346889	0.821788	0.00110229	9.81072e-08
PF0157	16	5.85645e-05	0.000157858	0.809332	0.000113098	0.0271596	4.06818e-05	7.97899e-09	0.67258	7.62376e-05	0.446674
PF0159	4	0.154762	0.877591	0.338531	1	1	0.602531	0.177011	1	1	0.297799
PF0160	27	0.299643	0.839609	1	1.42632e-06	0.00766771	0.938351	0.733136	1	0.336468	0.0866791
PF0161	3	0.32076	0.79297	1	0.0628569	0.0156975	0.49934	1	1	0.0972183	0.180588
PF0162	11	0.200074	0.996931	1	0.241316	0.958479	0.921222	1	1	0.827207	1
PF0164	17	0.00614635	0.998343	1	0.871038	0.236178	0.893356	1	1	0.950106	3.03934e-06
PF0165	5	0.0711101	0.0112792	0.0785488	0.313573	0.015693	0.684485	1	1	0.0205081	0.126856
PF0166	45	0.98101	0.984244	0.833476	0.42346	0.994529	0.598886	1	0.181347	0.125964	0.584315
PF0172	1	0.378138	1	1	0.397837	1	1	1	1	0.460023	1
PF0175	1	0.378138	0.408266	1	1	1	1	1	1	0.460023	1
PF0176	15	0.728926	0.106247	0.176348	0.00874779	0.315434	0.179123	1	1	0.00138957	0.384803
PF0177	2	0.142898	0.166588	0.00959087	0.158182	1	0.0423197	0.00223959	1	0.211525	0.0734444
PF0181	1	1	1	1	1	1	1	1	1	0.460023	1
PF0182	54	4.90042e-08	1.1103e-10	0.996437	0.197672	8.88092e-11	0.310352	0.0126685	1	6.74624e-08	0.186912
PF0183	64	3.75447e-07	3.5372e-07	1	0.999994	0.00178527	0.933993	1	1	5.99047e-05	0.978676
PF0184	2	0.613379	0.649944	1	0.637492	0.438586	0.369422	1	1	0.708521	0.46885
PF0185	153	0.655216	0.302269	0.0395275	7.38751e-07	0.0607319	1.71912e-11	0.941199	6.53264e-27	0.000704269	0.348884
PF0187	28	1.32054e-09	1.14307e-06	0.945376	4.73299e-09	1.93466e-11	2.15343e-05	3.43618e-25	1	0.0158987	1.1458e-06
PF0189	9	0.98621	1	1	0.261735	0.701748	0.0219093	1	1	0.0105608	0.748096
PF0194	5	0.0711101	0.331695	1	0.92103	0.764068	0.684485	0.216171	1	0.758782	0.0210565
PF0196	33	9.22981e-06	1.31835e-10	1	1.09828e-07	9.62887e-09	0.025919	1.35072e-05	3.46936e-05	0.453628	1.08221e-05
PF0199	2	0.142898	0.166588	1	0.158182	1	1	1	1	0.211525	0.0734444
PF0200	31	0.00220546	1.13667e-07	0.960075	5.98235e-08	0.000348628	0.00168721	0.0140248	0.346611	7.6402e-05	0.472492
PF0201	3	0.0539664	0.0679358	1	0.348831	0.579428	1	1	1	0.44014	0.180588
PF0202	246	8.39132e-09	2.39949e-05	4.12123e-12	3.0298e-36	5.76426e-11	2.52254e-28	0.912522	5.11172e-34	7.54524e-24	1.49447e-13
PF0203	69	0.652421	0.141401	0.993645	5.87695e-09	0.263146	1.54702e-13	1	4.35952e-23	2.37699e-10	0.0186557
PF0207	48	0.029644	0.00182418	1	0.0145853	0.97442	0.0993089	1	0.636625	8.22718e-08	0.792776
PF0209	28	1.77974e-06	0.059045	0.132869	0.00732873	2.86512e-07	0.00606091	1	1	0.405084	3.88248e-05
PF0210	5	0.624438	0.0112792	1	0.659491	0.104026	0.274716	1	1	1	0.41176
PF0212	117	3.13524e-08	0.0471224	5.93149e-09	2.20918e-34	3.26926e-07	0.00137525	1	1.95613e-05	2.10086e-08	0.000292107
PF0215	48	4.11312e-05	5.21898e-08	0.0402437	0.155497	0.200998	0.0117044	0.401142	1	9.46009e-06	1.04971e-06
PF0218	1	0.378138	1	1	1	0.250676	1	1	1	1	0.271147
PF0220	419	0.159378	0.9435	3.97702e-06	2.01181e-23	0.0166773	4.03775e-08	0.629198	1.08432e-72	9.53534e-13	3.34944e-05
PF0221	1	0.378138	0.408266	0.0981074	0.397837	0.250676	0.205871	1	0.0672074	0.460023	0.271147
PF0222.1	38	3.78264e-11	0.368411	0.900243	0.808103	0.132149	0.825153	0.844841	1	0.000458855	0.988637
PF0223	4	0.0203678	0.0276892	9.06791e-05	0.0249629	0.00392135	0.00178028	1	1	0.0446618	0.00537167
PF0225	1	1	1	1	1	1	1	1	1	1	1
PF0230	43	3.12658e-08	7.06167e-09	0.241703	1.80861e-13	9.81533e-14	2.32194e-15	2.29001e-11	0.0647326	5.86786e-09	1.07515e-13
PF0231	6	0.031615	0.779656	0.462158	0.763641	0.467784	0.35908	1	1	0.848798	0.204036
PF0232	8	0.000410633	0.425106	1	0.16998	0.00423107	0.061534	1	1	0.00198019	0.144788
PF0233	56	5.77074e-11	1.40911e-16	0.307568	8.68969e-15	3.65048e-06	6.15005e-12	1.76165e-12	0.738334	5.67391e-14	0.790432
PF0235	35	2.1456e-06	0.0165201	0.255431	0.0274332	0.960726	9.86017e-06	1	1	0.444178	0.942816
PF0236	53	1.30688e-12	3.56944e-18	0.779354	5.25306e-16	7.61532e-07	3.01847e-20	4.45755e-26	0.703093	5.03227e-10	0.000476507
PF0241	116	0.00232744	0.039368	2.67827e-07	7.60012e-11	0.000582859	1.42903e-22	0.922162	1.90401e-15	5.20688e-12	2.28393e-08
PF0246	1	1	1	1	1	1	1	1	1	1	1
PF0247	1	1	1	1	1	1	1	1	1	0.460023	1
PF0248	9	0.00245982	1	1	0.764557	0.701748	1	1	1	0.966402	0.000194347
PF0249	31	1.3901e-09	0.660887	2.36922e-06	0.001438	5.87376e-07	0.170308	0.780836	0.627517	0.208199	1.64337e-18
PF0250	32	0.300399	0.00383002	0.00999706	2.67174e-08	0.0375821	0.0201408	0.454146	0.893567	0.00260554	9.28445e-07
PF0252	3	0.0539664	0.0679358	1	0.0628569	0.0156975	0.00868642	0.000104751	1	0.0972183	0.612981
PF0253	1	1	1	1	0.397837	1	1	1	1	1	1
PF0255	1	1	0.408266	1	1	1	0.205871	1	0.0672074	0.460023	0.271147
PF0256	2	0.613379	0.166588	1	0.637492	0.438586	0.0423197	0.0927778	1	0.708521	0.46885
PF0257	11	0.406994	0.0330556	0.679597	0.000681485	0.288294	0.0559174	1	4.94246e-08	0.0173219	0.608673
PF0258	46	0.0157592	0.00178643	7.21708e-05	0.00286859	1.03814e-06	0.00101437	0.172281	1	0.242119	1.30833e-06
PF0264	3	1	0.0679358	1	1	1	1	1	1	1	1
PF0265	53	3.61469e-09	9.34652e-17	1	5.95684e-10	0.000970868	2.96882e-11	7.11769e-08	0.481988	5.92901e-07	0.813726
PF0268	1	0.378138	0.408266	0.0981074	1	0.250676	1	1	1	0.460023	0.271147
PF0270	10	0.939116	0.638551	1	0.952628	0.758039	0.642142	1	0.501913	0.98012	0.957968
PF0272	15	0.0220694	0.00231649	0.176348	0.00177431	0.0172993	0.0683596	1	1	0.030147	0.943245
PF0276	22	0.0122062	0.00855657	1	0.220782	1	0.00735644	1	1	0.755418	1
PF0282	69	0.000456443	1.00553e-05	0.069641	4.37791e-06	0.00631108	3.76003e-09	1	2.40199e-17	1.73751e-06	0.000964401
PF0284	5	0.00768226	0.677381	0.0785488	0.659491	0.015693	1	1	1	0.758782	0.41176
PF0285	6	0.41038	0.472832	1	1	0.823325	0.105987	1	1	0.00941278	1
PF0289	37	0.00071475	0.000254253	0.89161	3.89996e-05	0.195173	0.0114316	0.028693	1	2.50211e-10	0.826513
PF0290	7	1	0.10417	0.515047	0.838881	1	0.158016	1	1	0.703058	1
PF0295	2	0.142898	0.166588	1	0.158182	0.0627658	0.0423197	0.00223959	1	0.211525	1
PF0298	7	0.531828	0.598151	1	1	0.556979	1	1	1	0.413008	1
PF0301	3	0.0539664	0.363891	1	0.348831	0.579428	0.49934	1	1	0.0972183	0.180588
PF0303	47	7.44055e-05	1.03518e-07	0.95368	0.000666952	2.845e-05	0.000147712	0.0220793	0.000190679	0.00170964	0.00277515
PF0306	78	0.00120317	0.00168467	0.00107064	9.69703e-33	0.0107903	2.60138e-06	1	2.30949e-09	8.20795e-10	0.000196901
PF0308	15	0.0220694	1	1	1	0.0172993	1	1	1	1	0.0826815
PF0310	1	0.378138	0.408266	0.0981074	0.397837	0.250676	0.205871	1	1	0.460023	0.271147
PF0312	32	3.4763e-06	1.74894e-05	0.964039	0.00751829	0.0156747	0.00744135	1	0.0176692	0.0194829	0.959648
PF0316	3	0.0539664	0.0679358	0.000934248	0.0628569	0.0156975	0.00868642	1	1	0.0972183	0.0198729
PF0318	1	0.378138	0.408266	1	0.397837	0.250676	0.205871	1	1	0.460023	0.271147
PF0319	18	7.05115e-07	9.10924e-08	0.00565244	0.00115902	0.000225262	2.85074e-07	6.07642e-07	1	0.000189749	0.000502405
PF0320	2	0.142898	1	0.00959087	0.158182	0.0627658	1	1	1	1	0.46885
PF0321	30	2.09644e-10	0.000292363	0.955676	8.33786e-10	3.29398e-10	1.37296e-05	4.52558e-08	0.0129442	0.000136302	0.0001439
PF0331	1	0.378138	0.408266	1	0.397837	1	0.205871	1	1	0.460023	1
PF0339	14	0.000319038	0.16515	1	5.29734e-05	0.260029	0.321922	1	1	0.0136966	8.60721e-05
PF0343	7	0.0010908	0.00186844	1	0.00155808	6.07036e-05	0.00527304	1	2.43871e-05	0.00431829	0.00210616
PF0344	2	0.613379	0.649944	0.186624	0.158182	0.438586	0.0423197	1	1	0.708521	0.46885
PF0346	40	0.00852091	2.19651e-06	1	0.42034	0.0113094	0.44362	1	1	4.87219e-09	0.999632
PF0347	6	0.00289571	0.004592	1	0.00393019	0.467784	0.35908	0.00188423	1	0.00941278	0.515622
PF0351	2	0.142898	0.649944	1	0.637492	1	1	1	1	0.708521	0.46885
PF0353	18	1.03974e-05	0.065941	1	0.054832	0.0193226	0.52447	1	1	0.0221476	0.000502405
PF0354	4	0.486759	1	1	1	1	1	1	1	0.915152	0.0633764
PF0355	3	0.0539664	0.0679358	1	0.781823	0.156902	1	1	1	0.842712	0.0198729
PF0355.1	27	0.0021335	0.722563	0.00325243	0.012211	0.000154076	0.0357589	1	1	0.637521	0.0388282
PF0361	2	0.142898	0.166588	1	0.637492	0.0627658	0.369422	1	1	0.211525	0.0734444
PF0366	1	0.378138	0.408266	1	0.397837	0.250676	1	1	1	1	1
PF0369	19	4.27276e-05	3.68125e-08	0.00759551	8.87955e-05	1	1.96141e-10	1	1	0.000687673	0.4137
PF0370	30	3.94995e-08	1.6809e-09	0.338958	1.23906e-08	3.29398e-10	6.00337e-09	2.01914e-10	0.327675	2.61842e-05	0.00197523
PF0372	24	0.0037883	0.702345	0.0788019	0.205619	0.756912	0.75972	0.0246305	1	0.0774057	0.821484
PF0374	13	6.96261e-05	0.450011	0.127799	0.419097	5.72103e-07	0.0339177	1	1	0.602216	0.000253922
PF0375	62	1.4755e-05	0.000119001	0.0764451	1.21008e-07	0.1886	3.5988e-10	0.169122	8.65081e-18	1.03109e-11	0.0006258
PF0378	1	0.378138	1	1	1	0.250676	1	1	1	1	1
PF0379	2	1	0.649944	1	1	1	1	1	1	0.708521	1
PF0380	6	0.1501	0.0447152	0.462158	0.175956	0.823325	0.105987	1	0.341541	0.0759848	1
PF0381	6	1	0.472832	0.110367	0.952508	1	1	1	1	1	1
PF0382	19	0.00653201	0.542047	0.284138	8.87955e-05	0.334441	8.80084e-07	1	7.9486e-08	9.63885e-05	0.114327
PF0383	31	0.00650481	1.13667e-07	0.0270578	0.00446513	0.000348628	0.00541128	1	0.00363117	0.0116911	0.000945312
PF0384	3	1	0.0679358	1	0.781823	0.0156975	1	1	1	1	0.180588
PF0390	58	0.0650035	0.0335985	0.510557	0.000160896	0.998735	5.83748e-13	1	1	0.226	0.995541
PF0391	16	0.000478651	0.00583376	0.809332	3.66944e-07	0.937807	8.68867e-12	1	1	3.808e-06	0.956367
PF0399	6	0.00289571	0.190557	1	0.175956	0.467784	0.0187049	1	1	0.271859	0.515622
PF0402	3	0.759688	0.0679358	0.0269041	0.781823	0.579428	1	1	1	0.842712	1
PF0405	11	0.406994	1	1	0.969057	0.958479	1	1	1	0.629158	0.00207048
PF0414	4	0.486759	1	0.0503433	0.521124	0.262779	1	1	1	0.625391	0.718042
PF0418	18	0.551357	0.993324	0.845125	0.999896	1	0.984464	1	1	0.966292	0.191483
PF0422	92	3.845e-23	4.64543e-16	1.48555e-08	1.83015e-20	8.8825e-21	3.75002e-16	8.9394e-12	0.000298961	6.70559e-16	9.06337e-19
PF0426	3	0.0539664	0.0679358	0.266484	0.0628569	0.156902	0.00868642	0.00650927	1	0.0972183	1
PF0430	21	1.18078e-09	0.194471	1	0.0808882	0.258087	0.251956	0.641644	1	7.52792e-08	1
PF0432	4	0.0203678	0.0276892	0.00346495	0.0249629	0.0510261	0.0294048	0.177011	1	0.0446618	0.0633764
PF0435	1	1	1	1	1	1	1	1	1	0.460023	1
PF0440	130	3.29133e-22	4.78391e-06	0.000578314	5.83181e-07	8.5614e-05	5.66976e-08	0.0859924	0.00519956	2.66158e-12	0.000728806
PF0441	1	0.378138	0.408266	1	0.397837	1	1	1	1	0.460023	0.271147
PF0445	1	1	1	1	1	1	1	1	1	1	1
PF0450	71	0.0507013	0.00261876	0.999411	0.376345	0.0980111	0.987747	1	1	0.000162493	0.903493
PF0456	4	0.0203678	0.0276892	0.00346495	0.868722	0.00392135	1	1	1	0.0446618	0.718042
PF0458	5	1	1	1	1	1	1	1	0.294	0.954244	1
PF0461	11	0.650144	0.996931	0.679597	0.69903	0.804893	1	1	1	0.0691925	0.0495444
PF0463	113	0.126568	0.0047327	0.431403	1.56502e-19	0.0374226	0.0458705	0.996397	8.78154e-09	8.16986e-05	0.200484
PF0464	350	0.000127339	3.24946e-08	2.8133e-06	6.40593e-23	0.221344	4.91848e-20	0.0057847	1.32769e-44	1.0513e-32	6.45584e-06
PF0466	3	0.0539664	0.79297	1	0.0628569	0.156902	1	1	1	0.842712	0.0198729
PF0467	7	0.0010908	1	1	0.285389	0.556979	0.801243	1	1	0.165998	1
PF0469	1	0.378138	1	1	0.397837	0.250676	1	1	1	1	0.271147
PF0471	2	0.613379	0.649944	1	0.158182	0.438586	0.0423197	1	0.129922	0.211525	0.46885
PF0473	5	0.28024	0.331695	0.0785488	0.313573	0.368614	0.0623459	1	0.294	0.425305	0.126856
PF0474	1	1	0.408266	1	1	1	0.205871	1	1	1	1
PF0476	89	9.26034e-07	9.61934e-05	6.46496e-09	5.21415e-15	1.84764e-10	9.32287e-09	0.417339	1.47525e-05	6.4577e-12	3.83787e-19
PF0481	39	6.29081e-07	0.00264101	0.334849	0.25473	0.673774	0.999884	0.852322	1	7.40957e-05	0.642794
PF0482	9	0.0177244	0.0280419	1	0.764557	1	0.581694	1	1	0.966402	1
PF0485	4	0.486759	0.188675	1	0.868722	0.0510261	1	1	1	0.254888	0.718042
PF0488	8	0.000410633	0.00962878	1	0.0482212	0.0274094	0.061534	1	1	0.546462	0.0381091
PF0491	5	0.624438	0.927644	1	0.0851828	0.368614	0.684485	1	1	0.954244	0.41176
PF0492	28	1.1846e-05	0.336591	6.17999e-08	2.20358e-10	2.86512e-07	0.00606091	1	0.289842	0.555565	0.000180596
PF0493	1	0.378138	1	1	0.397837	1	1	1	1	0.460023	1
PF0494	22	0.000181899	9.71769e-05	1.29221e-08	6.47416e-05	0.00013851	0.0642144	1	5.02462e-05	0.00277409	4.87432e-10
PF0495	15	0.32357	0.000342772	1	0.0321363	0.0172993	0.624299	1	1	0.991446	0.0276939
PF0496	93	3.06475e-08	4.05131e-05	0.999353	8.78009e-08	0.0256638	0.000213459	0.455586	0.00813851	0.000430715	0.0443688
PF0498	2	1	0.166588	1	0.158182	1	0.0423197	1	1	0.211525	1
PF0501	6	1	0.957242	1	0.952508	0.823325	1	1	1	1	0.85041
PF0512	45	5.02683e-06	0.103985	5.95742e-08	1.88053e-07	2.1094e-08	2.03107e-07	1	4.00182e-06	4.64237e-05	1.11703e-19
PF0517	4	0.0203678	1	1	1	1	1	1	1	0.254888	0.00537167
PF0522	26	0.13945	0.357709	0.476957	0.768853	0.0400294	0.0273975	0.123093	1	0.270654	0.139388
PF0523	23	0.00193565	0.315008	0.00497854	3.42788e-07	0.197543	0.010671	1	0.0639421	4.4523e-07	0.0664384
PF0525	19	2.78013e-07	0.000796485	1	2.24189e-08	8.06085e-05	0.00789103	1	0.734637	0.00349326	0.800542
PF0526	3	1	0.0679358	1	1	0.156902	0.109586	1	1	1	1
PF0527	23	0.0521706	0.0154315	3.04481e-06	0.000908656	0.000273251	0.010671	1	0.00325955	0.903449	2.45709e-05
PF0532	223	5.71508e-09	0.0892781	2.37617e-17	2.04254e-23	0.000111024	1.13714e-15	0.626773	2.50228e-36	1.83427e-19	1.95141e-09
PF0533	57	0.00743883	1.31054e-14	0.980915	0.00171815	0.968538	0.108607	0.131279	1	4.73458e-06	1
PF0534	30	7.66377e-05	2.4666e-07	0.576303	0.0447436	0.963983	0.963056	0.0122168	1	0.000136302	1
PF0540	23	0.359038	0.0935333	0.182982	0.00359139	0.00458331	0.00304751	1	0.000535884	0.511214	0.143588
PF0542	14	0.000319038	0.000737516	0.765306	0.0036339	0.481217	0.00283191	4.9006e-08	0.623394	0.000321197	0.151958
PF0543	2	0.142898	0.166588	1	0.158182	0.0627658	0.369422	0.00223959	1	0.211525	0.0734444
PF0544	10	0.00102211	0.638551	0.0117945	0.612563	0.00350143	0.131034	1	1	0.000415817	2.04947e-06
PF0545	5	0.00768226	0.0112792	8.76974e-06	0.0099079	0.015693	0.0623459	1	1	0.0205081	0.00145045
PF0546	2	0.142898	0.649944	1	0.637492	0.438586	0.369422	1	1	0.211525	1
PF0547	105	4.34934e-12	1.88005e-27	0.33148	3.35281e-07	0.00041705	1.05979e-07	0.000327553	0.163877	1.57361e-12	0.997533
PF0549	4	0.0203678	0.877591	1	0.0249629	0.684977	1	1	1	0.254888	0.718042
PF0553	1	0.378138	0.408266	0.0981074	0.397837	1	1	1	1	0.460023	0.271147
PF0554	3	0.0539664	0.363891	0.000934248	0.0628569	1	1	1	1	0.0972183	1
PF0559	52	8.66994e-07	0.00974397	0.766293	0.517615	0.0424278	0.00214479	0.452664	1	0.937219	0.142451
PF0560	8	0.14133	0.000759824	1	0.400798	0.323023	0.00142034	0.00491765	1	0.797016	0.37469
PF0565	3	1	0.79297	1	1	1	0.49934	0.135912	1	1	1
PF0566	2	0.142898	0.166588	1	0.158182	1	1	1	1	0.211525	0.0734444
PF0569	3	0.0539664	0.0679358	0.266484	0.781823	0.0156975	0.49934	1	1	0.842712	0.612981
PF0572	2	0.142898	1	1	0.158182	1	1	1	1	0.211525	1
PF0588	5	0.28024	0.0933293	0.403526	0.0851828	0.015693	0.0623459	1	1	0.0205081	0.126856
PF0589	40	7.98796e-11	0.000162621	1	2.44621e-05	0.0259218	1.42052e-06	1	1	0.0047158	0.000159933
PF0590	10	5.80814e-05	0.000125442	1	0.00157379	9.29873e-07	0.0365336	0.385909	0.501913	0.113639	0.800851
PF0591	16	0.603813	0.984615	1	0.933227	0.372082	0.670194	1	1	0.976925	0.446674
PF0593	10	0.039923	0.179942	0.00145698	0.162191	0.0785224	0.642142	1	1	0.0314685	0.00567627
PF0594	15	0.0220694	0.622541	0.788457	0.00177431	0.541501	0.000944623	1	0.267117	0.030147	0.991429
PF0595	76	2.4722e-11	0.45287	1.5171e-06	2.84736e-07	4.48834e-05	0.049921	1	0.0112989	0.00694968	1.39758e-18
PF0597	17	2.47683e-05	0.0125178	0.0774771	0.0881376	0.00307189	0.711842	0.000871166	1	0.0105696	0.00572755
PF0598	17	0.933912	0.999871	1	0.999826	0.992727	0.980402	1	1	1	0.995467
PF0599	12	0.00166532	0.356634	1	0.770604	0.843498	0.080139	1	0.566867	0.963991	0.41734
PF0601	10	0.00102211	0.000125442	1	9.67335e-05	0.000412804	5.14334e-06	8.63106e-10	0.501913	0.000415817	0.0290582
PF0604	63	3.94808e-10	1.21571e-13	0.000799007	0.00748953	4.02858e-10	0.000125386	0.00885887	1	4.28795e-08	0.000866813
PF0607	18	9.66226e-05	0.286909	1	0.903479	0.284386	0.984464	1	1	0.966292	1.02785e-05
PF0608	40	0.000120979	4.03439e-07	0.00410154	0.0688925	0.000537537	0.0012722	0.859445	1	0.0047158	1.09526e-05
PF0612	89	5.22116e-14	0.0373997	2.6019e-10	3.16885e-14	2.14826e-12	1.23253e-06	0.931839	5.64186e-05	1.05723e-08	6.17913e-21
PF0613	10	0.00821065	0.000125442	1	0.829698	0.476585	0.339902	1	1	0.000415817	0.537079
PF0615	21	8.13444e-06	1.92199e-07	0.886656	0.997557	6.52723e-05	0.992264	1	1	2.4459e-05	0.988742
PF0616	53	1.56461e-21	9.34652e-17	0.142111	1.14439e-12	4.83468e-19	1.92258e-10	8.20745e-09	0.975917	1.22037e-07	2.90357e-07
PF0617	15	0.0675684	1.37547e-06	2.69212e-05	0.00177431	0.0172993	0.0049888	1	0.000254232	0.030147	2.82041e-09
PF0619	2	0.613379	0.649944	1	1	1	1	1	1	0.708521	0.46885
PF0620	1	0.378138	0.408266	1	0.397837	0.250676	0.205871	1	1	1	0.271147
PF0624	1	0.378138	0.408266	1	0.397837	0.250676	1	1	1	0.460023	1
PF0637	4	0.486759	0.188675	0.338531	0.176539	0.684977	0.189768	1	1	0.625391	0.718042
PF0639	1	1	0.408266	1	1	1	0.205871	1	1	1	1
PF0640	76	0.0324254	0.45287	0.119473	2.99969e-06	0.00350037	2.73535e-12	0.976606	4.45488e-13	2.57506e-09	0.101786
PF0641	7	0.248448	0.598151	1	0.971446	0.867716	0.158016	0.28903	1	0.986707	0.891065
PF0642	14	0.661834	0.020235	1	0.301172	0.721516	5.67529e-05	0.00335094	1	0.986052	0.55212
PF0643	22	0.0817785	0.0638989	0.0572679	0.367229	0.302708	0.00735644	0.0182408	1	0.942066	0.00572751
PF0649	3	1	0.363891	1	0.348831	0.156902	1	1	1	1	0.180588
PF0652	4	0.486759	1	1	0.176539	0.684977	0.189768	1	1	0.254888	1
PF0657	1	0.378138	0.408266	1	0.397837	0.250676	0.205871	1	1	0.460023	0.271147
PF0667	33	4.46184e-05	2.07817e-09	0.967612	1.18762e-08	0.04828	0.00106509	1.35072e-05	1	2.38275e-10	0.967079
PF0668	60	1.72104e-11	6.67434e-11	0.230478	8.52222e-10	2.63425e-18	2.75271e-07	1.61826e-17	0.985366	0.00473054	8.47378e-17
PF0669	6	0.031615	0.779656	0.110367	0.00393019	0.467784	0.105987	1	1	0.00941278	0.515622
PF0670	10	0.131581	0.00195919	1	0.361278	2.91166e-05	1	1	1	0.00533385	0.537079
PF0676	190	0.962189	0.985212	0.00874297	3.3959e-11	0.503971	2.14238e-08	0.693956	1.29429e-07	1.04034e-22	0.0152254
PF0677	3	1	0.363891	0.266484	1	1	1	1	1	1	1
PF0678	1	0.378138	0.408266	0.0981074	0.397837	0.250676	1	1	1	0.460023	1
PF0680	5	0.28024	0.0933293	1	0.313573	0.015693	0.684485	0.216171	0.0392433	0.425305	0.794612
PF0691	16	0.00274753	0.0222755	1.84832e-08	0.00453498	3.69217e-05	4.06818e-05	1	0.67258	0.0179983	0.00059043
PF0692	2	0.142898	0.166588	1	1	0.0627658	1	1	1	0.211525	1
PF0693	64	1.09659e-14	0.000123763	6.45866e-13	1.34231e-13	2.50313e-19	5.64022e-09	1	5.58394e-05	1.09647e-07	7.03971e-15
PF0694	2	0.613379	0.649944	1	0.637492	0.438586	1	1	1	0.708521	0.46885
PF0695	5	0.00768226	0.0112792	1	0.0099079	0.104026	0.00036432	2.34091e-05	0.294	0.141276	0.126856
PF0696	12	8.19411e-06	0.00038382	7.28667e-11	0.000292755	2.13754e-06	2.53331e-07	1	1	0.0411245	4.97763e-06
PF0703	5	0.0711101	0.0112792	1	0.313573	0.104026	0.0623459	1	1	0.141276	0.126856
PF0704	29	5.26952e-10	0.26217	1.11206e-08	1.5091e-05	1.08144e-09	0.00267358	1	0.868531	0.208987	7.7559e-14
PF0706	112	0.0225456	0.0639812	0.00223768	9.52581e-06	4.60456e-05	0.00224851	0.910282	0.00685388	9.7862e-06	1.46322e-05
PF0715	32	6.91892e-08	0.993169	0.62135	0.528491	0.0375821	0.819226	1	1	0.0194829	3.92243e-17
PF0716	6	0.00289571	0.004592	1	0.00393019	0.00465138	0.749566	0.253482	1	0.271859	0.85041
PF0717	14	0.0022525	0.0657555	0.00832472	5.29734e-05	0.0102965	5.67529e-05	1	0.241457	0.0495644	1.0556e-08
PF0721	5	0.00768226	0.0112792	1	0.0099079	0.00097844	0.00744411	1	9.35614e-05	0.0205081	0.0210565
PF0722	2	0.142898	0.166588	0.00959087	0.158182	0.0627658	0.369422	1	1	0.211525	0.0734444
PF0725	17	6.0569e-08	7.21096e-05	9.73535e-11	3.92429e-06	1.08054e-06	9.40148e-05	1	1	0.000371178	2.15704e-07
PF0726	2	0.142898	0.166588	1	0.158182	0.0627658	0.0423197	1	1	0.211525	1
PF0727	3	1	1	1	0.348831	1	0.49934	1	1	0.842712	1
PF0739	1	0.378138	0.408266	0.0981074	0.397837	0.250676	0.205871	1	1	1	0.271147
PF0742	15	0.164203	0.0387614	1	0.0914666	0.76652	0.846775	1	0.267117	0.030147	0.612962
PF0747	47	0.000236935	0.990948	0.691963	0.743713	0.0583351	0.247265	1	0.96313	0.288787	0.994941
PF0750	4	0.154762	0.539107	0.338531	0.521124	0.262779	0.189768	0.177011	1	1	0.0633764
PF0751	65	4.73742e-15	6.14532e-20	0.0216553	4.14679e-18	0.000150694	1.27333e-18	2.65184e-14	0.940478	1.16775e-15	0.981936
PF0752	1	1	1	1	0.397837	1	0.205871	1	1	0.460023	1
PF0753	58	1.68643e-15	5.79862e-15	0.0523766	9.73773e-11	0.0018257	6.44583e-06	1.07101e-05	1	1.28198e-20	0.945301
PF0754	61	8.68485e-18	3.43316e-17	0.0698756	4.19188e-10	3.14235e-06	1.68805e-06	3.14191e-06	1	1.14831e-21	0.933132
PF0755	6	0.00289571	0.004592	1	0.0397965	0.0377762	0.749566	0.253482	1	0.00941278	0.204036
PF0765	19	4.27276e-05	3.68125e-08	0.860426	2.24189e-08	0.175933	8.3118e-06	1.44262e-05	1	3.62149e-07	0.800542
PF0767	7	0.0010908	0.30574	0.000155804	0.838881	0.244796	0.801243	1	1	0.165998	0.891065
PF0768	168	6.10985e-13	1.48784e-09	9.51373e-18	3.61445e-17	1.90554e-19	9.78183e-12	0.170384	8.60276e-05	1.18601e-07	8.85146e-09
PF0770	1	0.378138	0.408266	1	1	0.250676	1	1	1	0.460023	1
PF0771	7	0.531828	0.00186844	0.144825	0.00155808	0.244796	0.0366141	0.28903	1	0.00431829	1
PF0776.1	6	0.1501	0.472832	1	0.952508	0.00465138	0.749566	1	1	1	0.85041
PF0792	9	0.000154484	0.108457	1	0.0965754	0.701748	0.581694	1	1	0.00090762	1
PF0794	20	0.000138753	6.59752e-06	0.59833	8.81927e-09	0.385377	0.000127564	0.00022796	0.752604	4.10511e-06	0.998259
PF0804	5	0.28024	1	1	0.92103	0.764068	1	1	1	0.425305	0.0210565
PF0812	26	0.387412	0.0260247	0.104084	0.102835	0.00512766	3.37191e-05	1	3.01544e-06	0.0139963	1.51718e-07
PF0813	4	1	0.539107	1	0.868722	1	0.189768	1	0.00113553	1	0.297799
PF0816	4	1	1	1	0.176539	1	1	1	1	0.254888	1
PF0818	2	0.613379	0.649944	1	1	0.438586	1	1	1	0.708521	1
PF0820	26	5.26048e-05	0.0030777	1.32853e-05	0.00056629	1.51949e-05	0.00288278	1	0.0925016	0.00127091	9.56303e-14
PF0825	26	0.0116906	0.0607969	0.740275	0.0199778	0.0400294	0.00288278	1.57153e-05	1	7.33481e-07	0.583482
PF0828	3	0.759688	0.363891	1	0.781823	1	1	1	1	0.842712	1
PF0829	1	0.378138	0.408266	0.0981074	0.397837	0.250676	1	1	1	0.460023	1
PF0838	83	0.000134645	0.000225374	2.59784e-08	2.5354e-17	0.000164029	3.48821e-18	0.00515597	6.47112e-21	4.4487e-15	4.13598e-14
PF0839	2	0.613379	0.649944	1	0.637492	1	0.369422	1	0.129922	0.211525	1
PF0845	4	0.850665	0.188675	1	0.0249629	0.262779	0.189768	1	1	0.0446618	0.0633764
PF0846	1	0.378138	0.408266	1	0.397837	0.250676	1	1	1	0.460023	1
PF0850	17	6.0569e-08	2.25279e-07	0.828154	0.000405978	1	1.10226e-06	1	1	0.0358271	0.879948
PF0851	9	0.0177244	0.0280419	0.00765946	0.0240441	0.0491532	0.0932338	1	0.465891	0.181352	0.0022211
PF0853	25	0.00687388	1.58428e-10	1	8.23387e-11	0.442046	3.86532e-08	3.62986e-16	1	3.23463e-09	0.00205419
PF0856	10	1	0.846167	0.644594	0.952628	1	1	1	1	1	1
PF0861	10	0.039923	0.000125442	1	0.0117065	0.225368	0.642142	1	1	0.000415817	0.800851
PF0862	37	2.69824e-06	1.5629e-05	0.148379	0.000153779	0.000480631	0.000424692	0.53168	0.234685	5.31045e-05	0.0103097
PF0863	1	1	0.408266	1	0.397837	1	1	1	1	0.460023	1
PF0864	23	6.5185e-09	0.18378	3.04481e-06	0.000908656	1.14663e-07	0.0319016	1	0.464353	0.00610371	7.04792e-14
PF0865	33	0.00630112	1.5045e-06	1.197e-09	0.000452585	0.000255024	7.91235e-08	0.470236	4.87127e-06	0.00489333	7.15676e-10
PF0868	124	0.000938195	8.08864e-07	0.000102177	0.410966	9.22041e-05	0.00439028	0.0309276	1	0.00383824	3.09065e-06
PF0869	14	0.000319038	0.330239	1	0.0558684	0.481217	0.321922	1	1	0.00265457	8.60721e-05
PF0872	5	0.00768226	0.0112792	0.00803491	0.0099079	0.00097844	0.00744411	1	1	0.0205081	0.00145045
PF0873	12	0.00166532	2.06627e-05	0.105629	0.00262514	3.68602e-05	7.56658e-05	1	1	0.00132626	7.73822e-05
PF0874	1	0.378138	1	1	1	1	1	1	1	0.460023	0.271147
PF0875	10	0.131581	0.958707	0.256489	0.952628	0.0785224	0.642142	1	0.501913	0.911531	0.537079
PF0880	4	0.0203678	0.188675	0.00346495	0.176539	0.0510261	0.602531	1	1	0.254888	0.0633764
PF0890	6	0.1501	0.0447152	1	0.0397965	0.0377762	0.0018137	1	0.341541	0.0759848	1
PF0891	72	2.76446e-12	2.50335e-27	0.411068	0.172986	1.13005e-15	0.13923	1	1	5.45e-09	0.00478167
PF0892	27	3.9368e-06	0.0017426	0.939364	0.241687	0.000154076	0.837795	1	1	0.000737246	9.45208e-05
PF0893	22	1.67268e-08	1.33014e-05	0.162908	0.00172514	3.24582e-08	0.00735644	1	1	9.35889e-07	1.2252e-07
PF0894	39	9.98596e-13	7.62023e-13	0.982727	0.0514628	4.55939e-19	0.998693	0.111125	1	3.46558e-06	0.0406989
PF0895	11	1	1	1	0.0962532	1	0.402132	1	1	0.191421	0.843557
PF0897	1	0.378138	1	1	0.397837	0.250676	1	1	0.0672074	0.460023	1
PF0902	1	0.378138	0.408266	1	0.397837	1	1	1	1	0.460023	1
PF0903	7	0.0010908	0.10417	1	0.575542	0.0709138	1	1	1	0.413008	0.000105421
PF0905	1	0.378138	1	1	0.397837	0.250676	1	1	1	1	0.271147
PF0908	10	5.80814e-05	0.179942	0.0117945	0.361278	0.000412804	0.0365336	1	1	0.997924	0.0290582
PF0929	1	1	0.408266	1	0.397837	1	1	1	0.0672074	1	1
PF0931	18	0.000635083	2.50644e-06	1	5.69556e-08	0.697439	3.22694e-06	6.07642e-07	1	7.93765e-07	0.357739
PF0937	2	0.142898	0.166588	0.186624	0.158182	0.0627658	0.369422	1	1	0.708521	0.46885
PF0939	3	1	0.0679358	1	0.0628569	1	0.00868642	1	1	0.0972183	1
PF0940	2	0.142898	0.166588	1	1	0.0627658	1	1	1	0.211525	1
PF0942	5	0.28024	0.0112792	1	0.0099079	1	0.0623459	1	1	0.0205081	0.794612
PF0959	1	1	0.408266	1	1	1	0.205871	1	1	1	1
PF0963	14	0.998734	0.000737516	1	0.71572	0.112266	0.142202	0.0259358	1	0.986052	0.55212
PF0965	70	0.223323	8.9614e-09	0.0163667	5.50732e-08	0.607217	4.88094e-06	1	1.82916e-06	1.69018e-08	0.828149
PF0966	87	0.00501578	1.99685e-06	0.486602	6.07002e-06	0.0785556	0.000116491	1	0.000151534	7.95136e-09	0.598984
PF0967	74	0.000612331	0.013509	0.00163947	0.00016971	0.0323997	1.95362e-05	0.470931	4.88771e-09	4.56791e-05	0.0269269
PF0968	24	0.422475	0.00274959	1	0.0068366	0.991356	0.0150065	1	1	0.033116	0.976168
PF0969	26	0.246376	0.0260247	0.932694	0.00218127	0.994815	0.0273975	1	1	0.0362338	0.949978
PF0970	41	1.68185e-05	2.00452e-07	0.582705	0.00175361	0.000807425	2.48337e-06	1	0.137092	9.95448e-05	0.0638351
PF0971	397	1.92248e-22	3.97931e-24	4.83762e-07	2.96353e-25	1.15542e-19	6.45454e-38	2.63179e-07	5.46199e-26	6.5257e-18	4.60671e-18
PF0972	6	0.031615	0.0447152	1	0.0397965	0.00465138	0.0018137	1	1	0.0759848	0.00674652
PF0973	24	0.0002237	0.380784	1	0.0068366	0.395391	0.0420387	1	1	0.0774057	0.000279729
PF0974	28	6.48164e-05	0.210953	0.292665	0.00732873	0.25161	0.00180848	0.0410389	1	0.0839654	0.000180596
PF0975	11	2.18227e-05	0.0330556	1.88862e-05	3.82583e-05	0.000124481	0.173958	1	1	0.0691925	5.49917e-07
PF0980	37	3.07365e-13	7.62734e-11	1	1.76288e-12	6.69355e-18	2.20723e-07	3.45757e-10	0.0984759	2.0628e-06	0.000123278
PF0983	162	3.22832e-05	0.863704	0.984086	0.0485559	0.0717107	5.88299e-06	0.0192771	1	0.929519	0.0421973
PF0985	3	0.32076	1	1	0.0628569	0.0156975	1	1	1	0.0972183	0.612981
PF0986	1	0.378138	0.408266	0.0981074	0.397837	0.250676	1	1	1	0.460023	0.271147
PF0988	3	0.0539664	0.0679358	0.266484	0.0628569	1	1	1	1	0.0972183	0.0198729
PF0989	6	1	0.0447152	1	1	1	1	1	1	1	1
PF0990	7	1	0.30574	1	1	1	1	1	1	1	1
PF0991	12	0.72574	0.00038382	4.15503e-05	0.914729	0.968932	0.080139	1	1	0.720347	0.41734
PF0994	3	0.0539664	0.0679358	1	1	0.0156975	1	1	1	1	0.0198729
PF0996	5	0.28024	0.331695	0.00803491	0.313573	0.764068	0.274716	0.0203729	1	0.0205081	0.126856
PF0997	7	0.248448	0.30574	0.0242244	0.285389	0.244796	0.439505	0.0401908	0.0085383	0.00431829	0.288477
PF1002	14	0.000319038	0.53984	1	0.71572	0.900626	0.0493128	1	1	0.945999	1
PF1016	14	0.446019	0.53984	1	0.016544	0.721516	0.00283191	1	1.15965e-09	0.134166	0.988217
PF1017	24	0.270228	0.130286	1	0.665012	0.961452	0.899097	0.317019	0.813153	0.585675	0.995128
PF1022	3	0.32076	0.363891	1	1	1	1	1	1	1	0.0198729
PF1024	187	0.000650401	0.0148356	4.88331e-06	9.48296e-32	0.00135202	4.69052e-15	0.999131	1.33428e-53	1.25127e-18	8.20308e-05
PF1025	5	0.00768226	0.0112792	1	0.0099079	0.00097844	0.00036432	0.216171	1	0.0205081	0.126856
PF1026	8	0.000410633	0.425106	1	0.16998	0.634964	1	1	1	0.00198019	1
PF1030	27	0.749239	0.576823	0.939364	0.241687	1	0.0845627	1	1	0.637521	0.455987
PF1031	2	1	1	1	0.158182	1	1	1	1	1	1
PF1033	4	0.0203678	0.0276892	1	0.0249629	0.0510261	1	1	1	0.0446618	1
PF1034	7	0.0763394	0.30574	1	1	0.0709138	1	1	1	0.413008	1
PF1035	3	0.32076	0.0679358	1	0.348831	0.156902	0.109586	0.135912	1	0.44014	0.180588
PF1036	32	0.00123735	0.107609	1	0.0428606	0.000150615	0.103512	7.81015e-09	1	0.529454	2.6113e-05
PF1039	8	0.355566	0.98508	1	0.16998	0.323023	0.215906	1	1	0.279553	1
PF1042	25	0.00205266	1.104e-07	1	0.00389314	0.275419	0.00672292	1	1	0.0534219	0.000115437
PF1043	2	1	0.166588	1	1	0.0627658	0.369422	1	1	1	1
PF1045	53	0.00023186	0.00658413	0.000101167	5.95684e-10	0.000353937	1.07078e-05	0.465276	0.00224381	0.0772312	0.000166796
PF1046	20	0.000138753	6.08281e-05	2.41473e-09	0.000280199	0.00389712	0.0117851	0.623624	1	0.000366723	1.15018e-06
PF1051	1	0.378138	0.408266	1	0.397837	1	0.205871	1	1	1	1
PF1055	8	0.000410633	0.054847	0.562753	0.0482212	0.00423107	0.0116942	1	1	0.00198019	2.83764e-05
PF1056	8	0.00585194	0.902351	1	0.891712	1	0.514038	1	1	0.279553	0.0381091
PF1059	5	0.00768226	0.0112792	1	0.0851828	0.104026	0.0623459	1	1	0.425305	0.126856
PF1060	1	0.378138	0.408266	1	0.397837	0.250676	0.205871	1	0.0672074	1	0.271147
PF1061	1	1	1	1	1	1	1	1	1	1	1
PF1063	14	0.0110703	7.31594e-05	0.000151348	0.0036339	0.0383838	0.000461294	1	0.0115763	0.0136966	1.0556e-08
PF1065	9	0.725273	0.783882	1	0.928042	0.40122	1	1	1	0.864629	1
PF1066	15	0.32357	0.0387614	0.00196283	1	0.315434	0.373849	1	1	0.579277	0.198143
PF1076	1	1	1	1	0.397837	0.250676	1	1	1	0.460023	1
PF1083	2	0.613379	0.166588	1	0.158182	1	1	1	1	0.211525	1
PF1085	31	1.6833e-08	3.15472e-11	0.82369	1.45963e-11	0.000348628	1.32399e-11	3.33919e-10	0.885799	2.84089e-11	0.472492
PF1096	11	0.994691	0.996931	1	0.996278	0.547194	1	1	1	0.998883	0.969409
PF1097	3	0.759688	0.0679358	0.266484	0.348831	1	1	1	1	0.842712	0.612981
PF1099	2	0.142898	1	1	0.158182	1	1	1	1	0.211525	1
PF1101	2	0.613379	0.166588	1	0.637492	1	0.0423197	0.0927778	1	1	1
PF1102	66	4.0127e-07	3.68989e-11	0.964847	2.1697e-06	2.66276e-05	1.44568e-10	7.56804e-24	0.943855	0.000491966	0.0608798
PF1104	104	0.00363774	0.337248	0.214708	6.58211e-08	4.13791e-06	1.47432e-05	0.372961	1	0.128042	6.72194e-06
PF1105	22	3.50749e-06	1.30228e-06	1.54844e-05	6.47416e-05	3.66352e-07	8.21222e-05	1	0.784987	0.755418	4.87432e-10
PF1107	5	0.28024	0.0933293	0.00803491	0.0851828	0.104026	0.00744411	1	0.0392433	0.425305	0.0210565
PF1109	4	0.486759	0.188675	0.338531	0.176539	0.262779	0.0294048	1	1	0.0446618	0.297799
PF1111	47	2.13419e-05	1.01299e-05	0.00458924	0.0101484	0.000909521	0.00047112	0.900617	1	0.000203469	1.17517e-07
PF1113	151	2.30262e-14	0.000211697	1.19142e-18	7.38549e-30	2.0611e-15	5.97797e-22	1	5.74038e-11	8.10182e-08	1.31453e-23
PF1114	28	1.32054e-09	0.999497	0.132869	0.00236209	0.00108263	0.998485	1	0.289842	0.405084	7.20677e-06
PF1115	2	1	1	1	0.637492	1	1	1	1	1	0.46885
PF1116	54	0.000135451	9.55328e-05	0.0339757	4.21647e-06	0.00764502	2.18708e-09	1	6.88832e-06	2.60296e-10	0.00944383
PF1117	26	8.21261e-09	0.982953	0.00249649	0.102835	8.14768e-05	0.452552	1	1	0.570044	9.56303e-14
PF1121	1	1	0.408266	1	1	1	0.205871	0.0475087	1	1	1
PF1122	5	1	0.0933293	1	1	1	0.00744411	0.000975939	1	1	1
PF1123	11	0.650144	0.490065	1	0.0280195	0.00118167	0.695478	0.0930311	1	0.392723	0.150956
PF1124	15	1.12461e-05	1.37547e-06	0.441202	0.383238	0.149221	0.846775	1	1	0.0883991	0.0826815
PF1125	10	5.80814e-05	0.0140027	0.0117945	0.162191	0.225368	0.131034	1	1	0.0314685	0.00567627
PF1126	67	6.01919e-10	2.93275e-09	0.333437	4.78955e-09	2.22342e-08	5.24754e-05	0.0127285	0.032905	4.67964e-06	2.64493e-05
PF1128	14	1.15304e-06	3.39581e-06	0.0410884	0.145561	0.0102965	0.321922	1	1	0.0495644	0.00386608
PF1129	12	0.00166532	0.00330451	0.332349	0.55588	0.35317	0.742063	1	1	0.283951	0.0221262
PF1132	11	0.000420668	0.00685784	0.017129	0.0962532	0.00756101	0.002295	1	1	0.0173219	0.000241503
PF1134	4	1	0.0276892	1	1	1	1	1	1	0.915152	1
PF1136	11	0.0745035	5.09258e-05	0.017129	3.82583e-05	0.0344515	0.000281116	0.013047	1	0.000190415	0.969409
PF1137	88	4.82023e-16	5.20345e-14	0.000618776	4.09528e-18	4.32574e-14	2.70383e-07	4.59062e-05	0.854857	4.67221e-09	6.23812e-14
PF1138	13	3.07478e-06	0.0090847	4.32722e-10	0.00732249	0.000123903	1.98586e-05	5.63221e-10	1	0.0239445	3.94664e-08
PF1140	31	1.18189e-06	0.148056	1	0.470545	0.827343	0.993115	0.0565896	1	0.000341673	0.999948
PF1141	1	1	1	1	1	1	1	1	1	1	1
PF1142	4	0.850665	0.539107	0.338531	0.176539	1	0.00178028	1	1	0.625391	0.718042
PF1143	89	5.22116e-14	0.315779	0.000718269	0.000230168	6.63753e-05	0.368487	0.245903	0.860905	0.161934	3.78967e-09
PF1146	1	1	1	1	1	1	1	1	1	1	0.271147
PF1155	1	0.378138	0.408266	1	0.397837	1	0.205871	1	1	1	1
PF1156	50	1.67058e-07	0.000710825	0.96438	3.21543e-06	0.0282352	2.05746e-11	1	1	0.0074176	0.497831
PF1165	1	1	0.408266	1	1	1	0.205871	0.0475087	1	1	1
PF1167	11	0.200074	0.892204	0.294562	3.82583e-05	0.804893	1.14688e-06	1	2.94777e-05	0.000190415	0.00207048
PF1169	1	1	0.408266	1	0.397837	0.250676	0.205871	1	0.0672074	0.460023	0.271147
PF1176	4	0.850665	0.188675	1	0.176539	0.262779	1	1	1	0.0446618	1
PF1185	9	0.000154484	0.000308817	1	0.0240441	0.40122	0.277242	1	1	0.402305	0.458509
PF1186	2	1	1	1	1	1	1	1	1	1	1
PF1190	121	3.74494e-06	1.25818e-06	6.5886e-05	9.57969e-13	1.8667e-05	5.32811e-18	0.692081	3.14028e-25	0.000216877	5.89406e-11
PF1191	7	0.0763394	0.852258	0.144825	0.0938806	0.00134275	0.439505	1	1	0.986707	0.00210616
PF1192	1	1	0.408266	1	1	0.250676	0.205871	1	1	1	1
PF1193	4	0.154762	0.0276892	1	0.176539	0.262779	0.602531	1	1	0.0446618	1
PF1195	87	1.53425e-16	5.04092e-09	0.99377	7.3394e-13	3.65299e-20	6.12562e-07	1.66888e-18	0.367567	0.031973	1.40476e-16
PF1196	172	1.91235e-12	4.03662e-09	3.23143e-17	9.77549e-27	8.08344e-12	1.12076e-27	0.999828	6.4954e-28	1.40427e-09	3.60651e-20
PF1197	24	0.270228	0.380784	1	0.803271	0.235366	1	1	1	0.73537	0.924008
PF1198	7	0.964214	0.974739	1	1	0.867716	0.801243	1	1	0.986707	0.891065
PF1199	142	2.75024e-17	3.54284e-07	1.19224e-10	1.0201e-26	1.36555e-17	1.42079e-28	0.993061	7.32169e-30	1.55161e-14	1.86902e-12
PF1201	3	0.32076	0.363891	1	0.0628569	0.156902	1	1	1	0.44014	0.180588
PF1203	269	9.74537e-26	1.95306e-20	2.11054e-09	5.0916e-34	3.86702e-14	1.60381e-25	1.85538e-09	3.86683e-13	4.92493e-43	3.22022e-12
PF1204	332	2.72066e-06	0.00874885	6.91664e-08	6.19282e-23	1.32947e-07	1.27566e-16	0.933262	7.79995e-36	1.34808e-22	5.34534e-08
PF1205	1	1	0.408266	1	1	0.250676	1	1	1	1	1
PF1213	2	0.142898	0.166588	1	0.637492	0.0627658	0.369422	1	1	0.211525	0.0734444
PF1214	112	1.60673e-10	2.7227e-15	8.24866e-11	1.00757e-12	9.6701e-12	4.95493e-23	0.79029	1.05775e-19	7.07942e-08	1.06013e-13
PF1222	17	0.0221134	0.103485	0.000661538	1.4461e-07	0.0123518	0.00308324	0.191872	0.101246	0.0358271	0.0618165
PF1236	8	0.000410633	0.000759824	0.0359948	0.000617317	0.0274094	0.00142034	0.00491765	1	0.00198019	2.83764e-05
PF1238	32	0.998521	0.576617	0.964039	0.990598	0.571779	0.671333	0.192365	1	1	0.0126169
PF1241	3	0.0539664	0.363891	1	0.781823	0.156902	0.109586	1	0.188443	1	0.0198729
PF1242	103	0.125254	0.975885	0.0740362	1.11913e-07	0.522454	0.0226055	0.877432	0.00305076	4.94089e-07	0.150685
PF1243	2	0.142898	0.166588	1	1	1	1	1	1	0.211525	1
PF1245	23	0.828132	0.954865	0.907973	0.757185	0.865748	1	1	1	0.995964	0.00265855
PF1246	8	0.355566	0.425106	1	0.16998	0.323023	1	1	1	0.943786	0.0381091
PF1253	4	0.154762	0.188675	0.0503433	0.176539	1	0.189768	1	0.243049	0.254888	0.718042
PF1258	10	0.795364	0.387603	1	0.361278	1	0.00728506	0.00982547	1	1	1
PF1262	8	0.14133	0.902351	0.181101	0.0482212	0.323023	1	1	1	0.097864	0.144788
PF1264	27	0.447754	0.839609	1	0.984051	0.532902	0.984527	1	1	0.999884	0.782007
PF1266	5	0.624438	0.0933293	1	0.0099079	1	0.0623459	1	1	0.0205081	1
PF1267	1	1	1	1	0.397837	1	0.205871	1	1	0.460023	0.271147
PF1269	2	1	1	1	1	1	1	1	1	0.708521	0.46885
PF1270	4	0.0203678	0.0276892	9.06791e-05	0.0249629	0.00392135	0.00178028	1	1	0.0446618	0.00537167
PF1272	8	0.00585194	0.00962878	1	0.400798	0.000379973	1	1	1	0.00198019	1
PF1275	10	0.795364	0.0608002	0.644594	0.612563	0.758039	0.131034	1	0.1417	0.997924	0.10486
PF1277	2	0.613379	0.166588	0.186624	0.637492	0.0627658	0.369422	1	1	0.708521	0.46885
PF1278	17	0.290996	7.21096e-05	0.0201422	0.00987393	1.08054e-06	0.0127636	1	0.101246	0.872015	0.00572755
PF1281	68	1.50631e-12	5.38651e-11	0.123701	9.42767e-11	4.53233e-10	1.00109e-08	0.000270729	5.88465e-09	2.34972e-09	0.0832493
PF1282	7	0.0763394	0.0209333	1	1	0.012923	1	1	1	0.165998	1
PF1283	346	1.0779e-18	1.29731e-24	5.82804e-08	4.57074e-46	7.5804e-08	1.2284e-39	1.64458e-18	7.37032e-17	3.90703e-44	1.17748e-13
PF1284	111	0.377521	0.204068	0.00199155	4.55118e-09	0.0699424	7.44239e-07	0.99601	7.5076e-21	0.00781072	2.56984e-09
PF1285	4	0.0203678	0.877591	1	0.176539	0.684977	1	1	1	0.0446618	1
PF1286	5	0.0711101	0.677381	1	0.0851828	0.764068	0.684485	1	1	0.0205081	1
PF1287	2	0.142898	1	1	0.158182	1	1	1	1	0.211525	1
PF1288	8	0.000410633	0.00962878	0.00460703	0.0482212	0.00423107	3.09414e-06	1	1	0.279553	0.0381091
PF1289	23	0.359038	3.42116e-08	1	0.999868	0.865748	0.965866	1	1	6.08781e-06	0.993548
PF1291	1	1	0.408266	1	0.397837	1	1	1	0.0672074	1	1
PF1293	6	0.00289571	0.004592	1	0.451191	0.0377762	1	1	1	0.00941278	1
PF1294	86	0.000190679	5.8469e-10	1.42488e-05	2.32813e-18	3.5614e-07	6.88688e-19	0.591598	7.95508e-35	7.04432e-18	1.16589e-18
PF1295	5	1	0.331695	1	0.92103	0.368614	0.274716	1	1	1	0.794612
PF1296	16	4.4863e-06	0.000157858	0.202278	0.0556702	0.000279468	4.18721e-06	0.542103	1	0.0568742	0.00059043
PF1297	3	0.0539664	0.363891	1	0.0628569	1	0.00868642	1	1	0.842712	1
PF1299	56	0.0404759	0.0018948	0.00666944	9.9764e-14	0.433174	6.15005e-12	0.75488	3.40958e-07	5.25517e-10	6.48143e-05
PF1327	174	1.89014e-12	7.2528e-32	0.0011309	1.97356e-16	1.84359e-12	2.49076e-19	2.08562e-15	0.999996	6.41668e-20	1.94784e-10
PF1328	47	0.0045672	5.33371e-07	0.00139358	5.13581e-06	0.0140382	0.00373566	0.000270967	0.622166	1.51993e-07	0.000118512
PF1329	83	5.50046e-05	0.00051139	0.0286067	0.0160905	9.00124e-06	0.000102804	0.765263	1	0.11707	6.5202e-05
PF1330	16	0.972796	0.997342	0.809332	0.933227	1	0.872001	0.542103	1	1	0.993767
PF1331	34	7.62987e-07	0.00010311	0.0430108	6.1997e-05	5.55571e-06	2.68999e-05	0.0205065	1	0.0462675	2.1179e-05
PF1332	63	0.00020545	2.47445e-05	0.424268	0.261252	7.33608e-05	0.0115836	0.955164	1	0.25915	0.0191989
PF1333	10	0.991443	0.000125442	0.644594	0.00157379	0.944516	9.34879e-05	1	1	0.00533385	0.957968
PF1334	1	1	0.408266	1	0.397837	1	1	1	0.0672074	1	1
PF1335	20	0.000778655	0.0651062	0.00203623	4.25884e-06	0.0409708	2.38378e-06	1	0.000201461	0.000366723	0.00194746
PF1337	2	0.142898	0.166588	0.00959087	0.158182	0.0627658	0.0423197	1	1	0.211525	0.0734444
PF1338	2	0.142898	0.166588	1	0.158182	0.0627658	0.0423197	0.00223959	1	0.211525	1
PF1339	67	0.000191715	0.00122795	0.333437	9.93842e-10	0.217253	2.6144e-10	1	8.95054e-18	3.17597e-20	0.00602429
PF1340	45	6.70074e-09	0.103985	0.145881	1.76483e-05	0.832326	4.40654e-06	1	6.06919e-07	2.36339e-14	0.323183
PF1341	7	0.0763394	0.10417	1	0.00155808	1	0.801243	1	1	0.165998	0.0914486
PF1342	3	0.0539664	0.0679358	0.0269041	0.0628569	0.156902	0.109586	1	1	0.0972183	0.0198729
PF1343	14	0.112664	0.16515	0.151448	5.29734e-05	0.112266	0.0133909	1	1	0.0495644	0.000673545
PF1344	5	0.00768226	1	1	1	0.00097844	1	1	1	1	0.0210565
PF1349	32	1.22749e-12	2.67835e-13	0.837179	0.00263323	3.48263e-10	0.00244425	0.192365	0.0176692	1.21099e-07	0.0307039
PF1351	13	6.96261e-05	8.37892e-06	0.369539	0.000124904	5.72103e-07	0.000201232	1	0.00107005	0.0239445	0.261646
PF1355	22	0.000904133	2.42125e-09	0.000724109	1.36234e-09	0.0294695	0.023594	0.000405674	0.784987	3.42978e-08	0.38556
PF1356	11	0.0201627	0.00685784	1	0.996278	0.804893	0.921222	1	1	0.000190415	0.969409
PF1357	2	0.142898	0.166588	1	1	0.0627658	1	1	1	0.211525	1
PF1367	60	3.18925e-07	0.00422452	2.08764e-09	5.72896e-06	2.23899e-05	4.61614e-05	0.947927	0.582095	0.708106	6.40565e-08
PF1368	9	0.0177244	0.283773	1	0.00360034	0.40122	6.29378e-07	1	1	0.181352	0.942256
PF1372	2	1	1	1	1	1	1	1	1	1	1
PF1374	29	2.17844e-11	5.32468e-07	0.148468	2.95406e-07	8.59767e-11	9.12422e-13	0.00029994	0.0411477	7.73379e-06	0.134974
PF1375	297	5.00781e-16	2.14084e-09	9.23084e-19	6.04095e-41	4.73866e-14	5.09918e-27	0.0638666	3.37709e-41	5.01754e-21	4.5757e-26
PF1376	1	0.378138	0.408266	0.0981074	0.397837	0.250676	0.205871	1	1	0.460023	0.271147
PF1377	1	0.378138	0.408266	1	0.397837	1	0.205871	1	1	0.460023	0.271147
PF1380	214	2.15887e-09	0.00289346	1.75287e-11	3.95998e-28	5.66777e-07	1.04225e-17	0.950401	6.33798e-20	1.66864e-18	4.03475e-11
PF1381	34	0.0099567	0.00010311	8.12422e-06	4.25583e-10	0.0114706	2.74396e-22	1	9.77735e-09	6.43625e-05	1.34551e-16
PF1382	18	0.000635083	0.0237614	0.00565244	0.000190824	0.000225262	0.305626	0.584843	1	0.456198	0.00246657
PF1383	31	1.57365e-07	3.15472e-11	3.11045e-07	1.45963e-11	3.53112e-06	2.32302e-15	5.08385e-09	0.0151793	2.84089e-11	0.000257451
PF1385	6	0.00289571	0.0447152	0.00115816	0.00393019	0.170275	0.749566	1	1	0.0759848	0.000391241
PF1386	4	0.0203678	0.0276892	0.00346495	0.0249629	0.262779	1	1	1	0.0446618	0.00537167
PF1387	5	0.28024	0.927644	1	0.313573	0.764068	0.684485	1	0.294	0.0205081	1
PF1388	178	0.00511249	0.0819896	0.00655646	4.17205e-24	0.0028033	9.52059e-12	0.99301	5.28308e-42	2.65536e-18	4.39712e-05
PF1390	1	0.378138	0.408266	1	0.397837	0.250676	0.205871	0.0475087	1	0.460023	1
PF1392	7	0.0763394	0.10417	0.0242244	0.00155808	0.0709138	0.0366141	0.28903	0.385897	0.165998	0.0914486
PF1393	6	0.942372	0.004592	1	0.175956	0.000243853	1	1	1	1	0.00674652
PF1394	174	2.26249e-07	2.70723e-14	1.54148e-05	1.10207e-13	0.0025719	2.41769e-11	4.31292e-05	0.00231738	2.6163e-21	6.29219e-08
PF1395	13	6.96261e-05	0.0090847	0.739634	0.00121593	0.00098008	0.0339177	1.32957e-05	1	0.919064	0.000253922
PF1396	24	0.00100933	0.0258662	0.00139876	8.01042e-09	0.000506463	0.0420387	1	0.215755	0.00018117	5.53368e-05
PF1397	6	0.942372	0.0447152	1	1	1	1	1	1	0.578751	1
PF1398	11	0.00372861	0.000870602	1	0.461247	0.0344515	0.402132	1	1	0.629158	1.70451e-05
PF1399	57	0.393186	0.848071	0.19035	0.99993	0.703568	0.765922	0.763625	0.00392841	0.767056	0.264589
PF1401	49	6.08344e-06	4.25706e-05	0.00643004	2.37219e-10	1.38808e-06	6.69593e-11	0.00747927	1.93311e-06	2.50853e-07	1.59688e-13
PF1405	10	1	0.00195919	0.256489	0.162191	1	9.34879e-05	1	1	0.113639	1
PF1407	10	5.80814e-05	0.000125442	7.49276e-06	9.67335e-05	0.0197839	0.00101344	1	1	0.000415817	2.04947e-06
PF1411	5	0.0711101	0.0112792	0.000418317	0.0099079	0.015693	0.00036432	1	0.0392433	0.425305	0.00145045
PF1414	129	7.27761e-05	0.0529629	9.83521e-07	5.66124e-17	0.00215035	1.2623e-10	0.987615	1.93244e-09	1.93382e-08	7.29885e-10
PF1416	3	0.32076	0.79297	1	0.348831	0.156902	0.109586	1	0.188443	0.44014	0.0198729
PF1418	7	0.0010908	1	0.00249464	0.0938806	0.00134275	1	1	1	0.907093	0.0183474
PF1419	14	2.80574e-05	0.0657555	0.00832472	5.29734e-05	0.0102965	0.574209	1	1	0.134166	1.0556e-08
PF1421	2	0.613379	0.166588	1	0.158182	0.438586	0.369422	1	1	0.211525	1
PF1422	4	0.0203678	0.0276892	1	0.0249629	0.0510261	0.602531	1	1	0.254888	1
PF1432	34	1.10028e-07	5.61537e-11	1.68832e-07	0.000249257	2.6301e-05	0.000116236	1	0.67798	0.00862039	2.09543e-11
PF1433	3	0.0539664	0.0679358	1	0.0628569	1	1	1	1	0.0972183	0.0198729
PF1434	10	0.312939	0.179942	1	0.0117065	1	0.9007	1	1	0.113639	0.0290582
PF1440	36	0.0470659	0.863113	0.000421604	0.997524	0.967396	0.633937	0.24291	0.919726	0.0482454	0.0182431
PF1454	23	1.23914e-07	0.00488994	1	0.000187394	0.01477	0.528018	0.0212884	0.464353	5.31752e-05	0.993548
PF1458	1	0.378138	0.408266	1	0.397837	0.250676	1	1	1	0.460023	1
PF1459	18	9.66226e-05	0.000269154	1	0.991543	0.00538105	0.749316	1	0.343629	0.146177	0.903519
PF1461	20	0.999048	0.000399352	0.59833	0.0535711	0.97643	0.000127564	1	1	0.150239	0.998259
PF1462	6	0.41038	0.779656	1	1	0.467784	1	1	1	0.848798	0.515622
PF1471	9	0.0765862	0.283773	1	0.0965754	0.16663	0.581694	1	0.465891	0.864629	0.748096
PF1472	41	3.4978e-10	3.08318e-08	0.100387	1.03392e-12	1.90333e-05	4.08236e-13	1.89476e-07	0.943614	1.02278e-14	0.903628
PF1475	1	0.378138	0.408266	1	0.397837	1	0.205871	1	1	0.460023	1
PF1476	3	1	0.0679358	1	0.348831	0.0156975	1	1	1	1	0.0198729
PF1477	4	0.0203678	0.0276892	1	0.868722	0.00392135	1	1	1	0.0446618	1
PF1479	4	0.154762	0.539107	0.338531	0.176539	0.0510261	1	1	1	0.0446618	0.718042
PF1480	2	0.142898	0.166588	1	0.158182	0.0627658	1	1	1	0.211525	0.46885
PF1481	128	6.27112e-10	1.64618e-08	0.0112325	5.40219e-16	2.69922e-12	1.27839e-15	5.52699e-08	3.44924e-13	8.47912e-08	1.48958e-14
PF1482	1	0.378138	0.408266	1	0.397837	0.250676	1	1	1	0.460023	0.271147
PF1483	32	0.0550254	0.711449	0.62135	0.0864972	0.00583644	0.498232	1	1	0.0440935	0.0307039
PF1484	4	0.850665	0.188675	1	0.868722	0.00392135	0.602531	1	1	1	0.297799
PF1486	4	1	1	1	0.176539	1	1	1	1	1	1
PF1487	4	1	1	1	0.521124	1	1	1	1	1	1
PF1489	2	0.613379	0.166588	1	0.637492	1	0.0423197	1	0.129922	0.708521	0.0734444
PF1490	3	0.0539664	0.0679358	0.266484	0.0628569	0.0156975	0.00868642	1	1	0.0972183	0.0198729
PF1491	3	0.0539664	1	1	0.781823	0.0156975	0.49934	1	1	0.842712	0.180588
PF1492	12	0.278251	0.356634	0.000467415	0.32876	0.054635	0.220867	1	1	0.501494	0.0769627
PF1497	11	0.0745035	0.00685784	0.294562	0.000681485	0.547194	0.0132731	1	0.165863	0.392723	0.969409
PF1499	20	0.00343939	0.268699	1	0.019636	0.102282	0.00313165	1	1	0.27841	0.147363
PF1500	50	0.00634988	0.118048	0.213962	0.316994	0.000334196	0.0377552	1	1	0.332904	0.171477
PF1515	153	6.4158e-15	6.19388e-06	3.91287e-19	2.63787e-19	1.07957e-18	2.00338e-24	0.999538	1.18381e-17	1.77855e-09	1.83908e-36
PF1516	5	0.00768226	0.0933293	1	0.313573	0.015693	0.274716	1	0.294	0.758782	0.126856
PF1517	1	0.378138	0.408266	1	1	1	0.205871	1	1	1	1
PF1521	2	1	1	1	1	1	1	1	1	1	1
PF1528	2	0.613379	0.166588	1	0.637492	0.438586	0.369422	1	1	1	0.46885
PF1529	26	5.26048e-05	6.37665e-11	0.247352	0.0199778	3.23369e-07	0.000171709	0.719683	1	7.33481e-07	0.00335854
PF1530	3	0.0539664	0.0679358	1	0.781823	0.156902	1	1	1	0.0972183	1
PF1532	37	7.41798e-08	3.16305e-06	0.0021968	8.69036e-06	0.00439752	6.22931e-06	1	0.0984759	1.12316e-11	0.0518992
PF1535	8	0.000410633	0.00962878	1	0.00814339	0.114418	1	1	1	0.020685	0.683744
PF1538	50	0.00634988	0.924981	0.110524	3.1236e-08	0.957221	1.1095e-05	0.914362	7.55527e-09	4.5704e-10	0.373014
PF1539	3	0.32076	0.79297	1	0.781823	0.579428	0.49934	1	1	0.842712	0.0198729
PF1540	41	1.68185e-05	5.51768e-06	0.985997	0.000186951	0.0023395	2.48337e-06	1	0.000261744	1.03393e-06	0.903628
PF1542	1	1	1	1	1	1	1	1	1	1	1
PF1543	6	0.00289571	0.957242	0.00115816	0.00393019	0.000243853	0.749566	1	1	0.975334	0.204036
PF1544	8	0.000410633	0.000759824	5.94766e-07	0.000617317	1.50936e-05	0.0116942	0.322899	1	0.00198019	2.83764e-05
PF1545	2	0.142898	0.166588	1	1	0.0627658	1	1	1	0.708521	1
PF1547	39	6.29081e-07	0.421245	1	0.25473	0.000349427	0.00273649	1	1	0.0701672	9.47444e-11
PF1548	11	0.00372861	0.490065	0.00245906	0.0280195	0.115248	0.0559174	1	1	0.0173219	0.150956
PF1549	26	0.246376	0.0030777	0.476957	0.000122893	0.00148941	0.0273975	0.719683	1	0.998978	0.0671843
PF1556	9	0.0765862	0.283773	1	0.764557	0.0491532	0.277242	1	0.0185381	1	0.207051
PF1557	16	0.0392155	0.695941	0.809332	0.00453498	0.190806	0.872001	1	1	0.140941	0.668392
PF1558	8	0.00585194	0.000759824	1	0.00814339	0.0274094	0.061534	1	1	0.097864	0.0381091
PF1559	14	0.0110703	0.020235	0.765306	0.50754	0.00213831	0.0493128	1	1	0.134166	0.00386608
PF1560	6	0.00289571	0.004592	0.0149117	0.175956	0.0377762	0.749566	1	1	0.00941278	0.0496765
PF1562	10	0.131581	0.387603	1	0.952628	0.944516	0.0365336	0.385909	1	0.75519	0.275179
PF1563	36	0.0222035	0.0978896	0.976343	0.99234	0.967396	0.0220865	0.0885504	1	0.637819	0.0073947
PF1564	53	1.98296e-08	5.04184e-08	0.259522	0.341474	0.000970868	0.000377564	0.726975	1	0.000347319	7.19949e-11
PF1565	1	0.378138	1	1	1	1	1	1	1	0.460023	0.271147
PF1568	1	0.378138	0.408266	1	0.397837	1	0.205871	1	1	1	1
PF1569	2	0.613379	0.649944	1	1	0.438586	0.369422	1	1	0.708521	0.46885
PF1570	2	0.142898	0.649944	0.00959087	0.158182	0.0627658	1	1	1	0.708521	0.0734444
PF1571	43	6.90194e-05	0.00102685	0.122038	0.00062838	0.0248483	1.00695e-08	0.878833	1	0.00856184	1.55681e-05
PF1572	14	0.000319038	7.31594e-05	0.000151348	5.29734e-05	3.88166e-05	0.0493128	1	1	0.134166	7.60627e-06
PF1573	8	0.037345	0.902351	1	0.000617317	0.0274094	1	1	1	0.020685	0.00649042
PF1574	29	2.17844e-11	3.90588e-09	1	1.98946e-09	8.59767e-11	1.48703e-11	1.02741e-14	0.868531	1.37951e-10	7.6745e-05
PF1578	11	0.849821	5.09258e-05	1	0.241316	0.000124481	0.402132	0.415197	1	1	0.150956
PF1579	10	0.561726	0.000125442	0.644594	0.0528317	9.29873e-07	0.642142	1	1	1	0.0290582
PF1580	11	0.994691	0.973486	1	0.878698	0.958479	0.695478	1	1	0.988335	0.969409
PF1582	6	0.00289571	0.004592	1	0.952508	0.823325	1	1	1	0.00941278	0.85041
PF1584	4	0.154762	0.188675	1	1	0.262779	1	1	1	0.254888	1
PF1587	235	0.00456927	0.00012284	1.89231e-05	5.41743e-39	0.00208325	1.2842e-18	0.884832	1.19864e-30	3.78367e-21	1.18488e-08
PF1588	1	1	1	1	1	1	1	1	1	1	1
PF1589	30	0.619836	0.998926	0.338958	0.559786	0.106077	0.14592	1	0.327675	0.0865965	0.0398492
PF1590	88	0.389216	0.0103155	0.000214211	3.99212e-22	0.266759	8.72283e-13	0.407708	4.84599e-05	8.06893e-22	9.74147e-08
PF1591	2	1	1	1	1	1	1	1	1	1	0.0734444
PF1593	46	3.07463e-09	8.16381e-12	0.844515	1.53532e-17	2.22775e-07	6.05655e-15	2.55903e-14	0.82676	7.37717e-11	0.0497783
PF1597	3	0.0539664	0.0679358	1	0.0628569	0.0156975	0.00868642	1	1	0.0972183	0.0198729
PF1598	12	0.121897	2.06627e-05	1	1.51223e-05	0.968932	0.080139	0.108277	1	8.71565e-05	0.672451
PF1600	10	0.561726	0.638551	0.644594	0.361278	0.758039	0.131034	1	0.0251955	0.521687	0.275179
PF1602	37	1.31322e-05	4.28168e-12	0.294672	0.00166962	0.0574855	0.000115312	0.836984	1	2.50211e-10	0.0242875
PF1603	1	0.378138	0.408266	1	1	0.250676	1	1	1	0.460023	1
PF1607	6	0.942372	0.472832	1	0.451191	0.0377762	0.105987	1	1	0.975334	0.85041
PF1611	55	2.31194e-14	1.31618e-08	0.996794	2.73873e-08	8.077e-14	1.76933e-06	6.78401e-20	0.979109	1.32266e-05	1.27238e-05
PF1615	344	8.51063e-06	1.24163e-05	1.80126e-08	1.88773e-42	3.72991e-07	5.95749e-17	0.988632	2.92508e-39	3.44716e-21	2.439e-08
PF1616	4	0.486759	0.539107	1	0.176539	0.684977	0.602531	1	0.0246254	0.0446618	1
PF1619	11	1	0.973486	1	1	1	1	1	1	1	1
PF1622	4	0.0203678	0.539107	0.338531	0.868722	0.0510261	0.189768	1	1	0.915152	0.297799
PF1623	11	2.18227e-05	0.892204	1	0.00558916	0.958479	0.921222	1	1	0.000190415	1
PF1626	1	1	1	1	1	1	1	1	1	1	1
PF1627	30	0.00120628	0.605736	0.809209	0.559786	0.489421	0.0709524	1	1	0.159974	0.000568098
PF1629	2	1	1	1	1	1	1	1	1	1	1
PF1630	2	0.613379	0.166588	1	0.158182	0.438586	0.369422	1	1	0.211525	0.46885
PF1631	3	0.0539664	0.363891	1	0.348831	1	1	1	1	0.0972183	1
PF1634	20	1.87213e-05	4.53754e-07	0.0395893	0.000280199	3.58904e-06	2.35644e-07	0.0661062	0.752604	0.000366723	0.284482
PF1635	147	5.28115e-08	0.00396013	0.000743834	1.4765e-22	3.66041e-07	1.86905e-08	1	4.59849e-15	2.25923e-06	1.92175e-10
PF1637	11	0.000420668	0.109353	1	0.000681485	1	1	0.0930311	1	0.000190415	1
PF1638	14	0.839024	0.888659	1	0.991685	0.721516	0.817112	1	1	0.945999	0.926422
PF1640	49	0.187782	0.438991	0.961107	0.119475	0.71736	0.298591	1	1	0.126096	0.232849
PF1641	6	0.731466	0.004592	0.110367	0.451191	1	7.44431e-05	0.00188423	1	0.578751	0.515622
PF1642	3	0.32076	0.363891	1	0.781823	0.579428	0.109586	1	1	0.44014	0.180588
PF1643	6	0.031615	0.779656	1	1	1	0.749566	1	1	0.0759848	0.00674652
PF1644	1	0.378138	0.408266	0.0981074	0.397837	0.250676	0.205871	1	1	0.460023	0.271147
PF1646	14	0.98787	0.993235	1	0.301172	1	0.817112	1	1	1	1
PF1647	1	0.378138	1	1	1	1	1	1	1	0.460023	0.271147
PF1648	6	0.00289571	0.0447152	1	0.0397965	0.00465138	0.105987	1	1	0.00941278	0.0496765
PF1649	23	0.000452842	0.0935333	1	0.00359139	0.0407768	0.000153786	1	1	0.672997	0.143588
PF1650	5	0.00768226	0.331695	1	0.0851828	0.368614	0.274716	1	1	0.425305	0.41176
PF1656	7	0.248448	0.30574	0.000155804	0.0181628	0.867716	1	1	1	0.0399797	0.00210616
PF1657	4	0.0203678	1	1	1	0.00392135	1	1	1	0.0446618	0.00537167
PF1658	1	0.378138	0.408266	1	1	0.250676	1	1	1	0.460023	1
PF1659	21	0.0558682	0.999757	0.340213	0.300662	0.0562689	1	1	0.0108886	0.0455871	0.334493
PF1660	11	0.00372861	0.973486	0.679597	0.878698	0.00118167	0.402132	1	0.0329654	0.0691925	0.00207048
PF1663	2	0.142898	1	1	0.158182	0.0627658	1	1	1	1	0.0734444
PF1664	26	1.1312e-06	0.800594	1.70365e-06	0.00056629	3.27998e-09	0.452552	0.719683	1	0.157643	1.51718e-07
PF1666	6	0.41038	0.004592	0.0149117	0.175956	0.170275	0.105987	1	0.00513104	0.271859	0.000391241
PF1674	2	0.142898	1	1	0.637492	0.438586	0.369422	1	1	0.211525	0.46885
PF1675	18	2.26545e-08	0.000269154	1	2.22407e-05	7.18755e-10	0.305626	6.07642e-07	1	0.0631861	0.0319084
PF1679	15	0.32357	0.802133	0.441202	0.383238	0.0568327	0.0207427	0.15729	1	0.579277	0.0826815
PF1680	16	0.400715	0.695941	0.202278	0.465655	0.0799118	0.0304917	0.0372406	1	0.664691	0.113902
PF1682	17	0.933912	0.000558015	1	0.545093	0.0123518	0.475838	0.0436927	1	0.999973	0.150362
PF1683	2	1	0.649944	1	0.158182	0.0627658	1	1	1	0.708521	0.46885
PF1684	20	1.7968e-06	6.08281e-05	5.04443e-12	4.25884e-06	1.43019e-09	2.38378e-06	0.623624	0.752604	0.0260692	5.68271e-09
PF1685	21	0.000378872	0.00434842	1	0.0808882	0.00165651	0.65537	1	0.76936	0.0163102	0.0350236
PF1686	20	0.327197	0.00780208	5.29082e-06	0.0535711	0.0409708	0.0117851	0.245247	1	0.776903	0.0240343
PF1691	9	1	0.783882	1	0.764557	1	1	1	1	0.661789	1
PF1693	8	0.14133	1	1	0.982837	1	1	1	1	0.279553	0.0381091
PF1700	9	0.462211	0.283773	0.00765946	0.261735	0.16663	0.874844	1	0.465891	0.661789	0.0669592
PF1702	6	0.00289571	0.0447152	1	0.00393019	0.823325	1	1	1	0.00941278	0.000391241
PF1705	26	8.6372e-06	0.953793	0.0103405	0.00056629	3.23369e-07	0.814493	1	0.0268059	0.0362338	0.000225488
PF1706	52	1.27761e-09	0.00443502	0.00352072	9.14516e-07	3.8244e-09	0.0124462	0.232028	0.0208134	6.77491e-09	0.00544844
PF1712	1	0.378138	1	1	0.397837	1	1	1	1	0.460023	1
PF1714	16	0.785795	0.0662379	0.475334	0.0556702	0.937807	0.219143	1	1	0.140941	0.113902
PF1715	18	2.26545e-08	0.812002	0.256372	0.256256	0.284386	0.305626	0.584843	1	0.00127832	0.903519
PF1717	61	8.47344e-09	1.34205e-07	0.390704	0.131645	0.0184117	0.739473	1	0.595484	0.000591695	0.0240452
PF1718	53	1.30688e-12	5.04184e-08	0.905438	5.95684e-10	3.86516e-11	3.27181e-08	4.56818e-19	0.703093	0.000947164	4.61387e-06
PF1719	2	0.142898	0.166588	0.186624	0.158182	1	0.0423197	1	1	0.211525	1
PF1720	4	0.0203678	0.877591	1	0.176539	1	1	0.177011	1	0.254888	1
PF1722	101	3.25557e-08	0.0285837	1.97589e-06	1.07535e-07	4.04767e-06	8.25867e-08	0.71754	0.136936	0.267661	2.77492e-16
PF1723	5	0.0711101	1	1	0.313573	1	1	1	1	0.425305	1
PF1728	14	1.15304e-06	0.020235	1	0.71572	0.00213831	0.96069	1	1	0.851725	7.60627e-06
PF1729	8	0.637585	0.054847	1	0.891712	0.323023	0.514038	1	1	0.279553	1
PF1731	28	1.32054e-09	0.000973182	0.0499298	6.53235e-08	1.93466e-11	0.00180848	2.5849e-07	1	0.159004	7.20677e-06
PF1734	2	0.142898	1	1	1	0.438586	1	1	1	1	1
PF1735	7	1	0.0209333	1	0.0938806	1	0.000429972	1	1	0.0399797	1
PF1738	4	0.0203678	0.188675	0.338531	0.0249629	0.262779	0.0294048	0.177011	0.243049	0.0446618	1
PF1739	31	1.3901e-09	0.93937	9.29541e-05	0.121796	0.0012555	0.461737	0.780836	0.885799	0.208199	1.44697e-16
PF1742	34	0.997145	0.996575	1	0.995123	0.786286	1	1	1	0.998183	1
PF1743	4	0.850665	0.0276892	1	0.176539	0.684977	0.0294048	1	1	0.0446618	1
PF1744	1	0.378138	0.408266	1	1	0.250676	1	1	1	0.460023	1
PF1745	89	1.46439e-12	1.38625e-19	0.947322	6.16458e-06	2.60238e-05	3.89578e-07	4.1907e-12	0.946178	1.51739e-10	0.00090142
PF1746	19	0.0597129	3.68125e-08	0.000222531	0.00279866	5.24446e-09	0.0269533	0.604705	1	0.849788	0.000194463
PF1753	165	0.0230723	1.13551e-05	1.6861e-07	7.90888e-19	0.341576	5.79745e-15	0.255085	1.55632e-12	2.70597e-18	4.0443e-10
PF1758	5	0.00768226	0.0112792	0.0785488	0.0851828	0.00097844	0.00744411	1	1	0.0205081	0.00145045
PF1760	9	0.000154484	0.000308817	0.00765946	0.00360034	0.000105854	0.000369472	1	0.465891	0.00090762	0.000194347
PF1764	403	0.000121396	0.587756	1.86005e-09	4.35826e-11	1.25631e-07	1.15993e-09	0.998408	1.61542e-14	1.39209e-13	7.42336e-12
PF1766	57	4.20793e-13	5.71728e-10	0.671824	2.97373e-11	9.24477e-17	8.1116e-11	2.66599e-26	1	0.013091	5.70088e-11
PF1767	1	1	0.408266	0.0981074	1	1	1	1	1	1	1
PF1768	1	1	1	1	1	1	1	1	1	1	1
PF1770	6	0.031615	0.0447152	4.83931e-05	0.00393019	0.00465138	1	1	1	0.00941278	0.00674652
PF1771	10	0.939116	0.0608002	1	0.00157379	1	0.00101344	1	1	0.0314685	1
PF1772	9	0.98621	0.0280419	1	0.0240441	1	0.000369472	1	1	0.0561197	1
PF1773	4	0.850665	0.188675	0.338531	0.176539	1	0.189768	1	1	0.625391	1
PF1778	26	0.00109402	0.357709	1	0.768853	0.975128	0.147713	1	1	0.413847	0.408551
PF1783	33	2.32097e-10	2.37898e-08	0.967612	1.18762e-08	4.79115e-07	1.06025e-08	3.05212e-12	0.661803	4.71706e-09	0.0840228
PF1784	116	0.0975201	0.117976	0.596473	0.19875	0.973269	0.345278	0.812777	3.89207e-18	2.77305e-07	0.999152
PF1787	94	1.35474e-09	1.40754e-06	5.64005e-09	3.39334e-20	0.000118941	6.06207e-18	0.465053	3.60961e-13	8.78608e-15	1.32667e-08
PF1788	1	0.378138	0.408266	1	0.397837	0.250676	1	1	1	0.460023	1
PF1789	129	0.000568737	5.26621e-07	3.13776e-06	2.74987e-16	0.00390034	1.81582e-23	1	1.26627e-51	1.53317e-14	6.41327e-15
PF1790	6	0.41038	0.004592	1	0.00393019	0.000243853	1	1	1	1	0.0496765
PF1791	2	1	1	1	1	1	1	1	1	1	1
PF1792	4	0.486759	0.0276892	1	1	1	1	1	1	0.625391	1
PF1794	19	0.965176	0.040922	0.860426	0.18	0.00885154	0.570821	0.604705	1	1	0.0464401
PF1795	5	0.0711101	0.0933293	1	0.0851828	0.368614	0.0623459	0.0203729	0.294	0.0205081	0.41176
PF1796	6	0.031615	0.472832	1	0.0397965	1	0.35908	0.00188423	1	0.00941278	0.515622
PF1797	11	0.0201627	0.000870602	1	0.000681485	1	0.0559174	4.69868e-11	1	0.000190415	0.150956
PF1798	2	0.613379	0.649944	0.186624	0.637492	1	1	1	1	0.211525	0.46885
PF1800	5	0.0711101	0.331695	0.0785488	0.313573	0.764068	0.274716	0.216171	0.294	0.425305	0.0210565
PF1803	6	0.41038	0.0447152	1	0.763641	0.170275	0.0018137	0.0296172	1	0.578751	0.204036
PF1804	16	5.85645e-05	0.00583376	0.809332	0.018016	0.00743893	0.0304917	0.542103	1	0.0179983	0.0128469
PF1805	7	0.811322	1	1	0.838881	0.867716	1	1	1	1	1
PF1808	12	0.278251	0.998189	1	1	0.054635	0.93751	0.443099	1	1	0.203809
PF1809	2	0.142898	0.166588	1	0.158182	1	0.0423197	1	1	1	1
PF1812	7	0.0137252	0.00186844	1	0.0181628	0.244796	0.00527304	1	1	0.165998	0.288477
PF1814	2	0.613379	0.649944	1	0.637492	0.438586	1	1	1	0.708521	0.46885
PF1817	44	2.60496e-10	0.0811775	6.64262e-14	1.58001e-11	2.20809e-10	5.6956e-07	1	0.576513	0.000825502	3.4437e-11
PF1818	2	1	0.649944	1	0.637492	1	0.369422	0.0927778	1	1	1
PF1819	7	0.0763394	0.00186844	1	0.00155808	0.244796	0.158016	1	1	0.0399797	0.0183474
PF1821	11	0.00372861	0.00685784	1	0.000681485	0.288294	0.000281116	1	1	0.0691925	0.346163
PF1822	7	0.0763394	0.598151	1	1	0.0709138	1	1	1	0.907093	0.288477
PF1824	8	0.037345	0.054847	1	0.00814339	0.634964	0.00142034	0.322899	1	0.546462	0.683744
PF1825	4	0.486759	0.188675	1	0.521124	1	0.0294048	0.177011	1	0.915152	1
PF1827	13	0.788398	0.108353	1	0.223366	0.976756	0.950435	1	0.596113	0.919064	0.728224
PF1828	46	1.90613e-20	0.000218617	2.22815e-10	3.00957e-12	3.40784e-23	3.6022e-07	0.000228107	0.82676	6.74684e-06	1.02584e-21
PF1829	14	0.944651	0.993235	1	0.872971	1	0.817112	1	1	0.999826	0.988217
PF1831	243	7.31388e-06	0.277424	1.96722e-05	4.4137e-14	0.000105101	3.03091e-16	0.905587	5.48195e-21	0.0567769	5.65485e-15
PF1832	24	0.0037883	2.5234e-07	1	1.4406e-05	0.756912	8.64349e-06	6.59329e-07	0.813153	7.10953e-09	0.924008
PF1837	242	1.97384e-24	7.04582e-09	1.24595e-16	9.7357e-49	1.06947e-13	1.22279e-30	0.000286866	2.97835e-25	1.99935e-27	3.62153e-11
PF1838	23	0.000452842	9.76234e-10	0.182982	3.06716e-05	0.01477	4.11819e-09	0.000527736	0.197895	6.08781e-06	0.623005
PF1839	6	0.1501	0.190557	4.83931e-05	0.952508	0.170275	1	1	1	0.00941278	0.85041
PF1842	2	0.613379	0.649944	1	1	1	1	1	1	0.708521	0.46885
PF1843	29	8.1983e-09	3.90588e-09	9.34409e-07	0.00432469	0.000476489	0.00267358	1	1	4.82078e-05	1.56514e-05
PF1847	4	0.154762	0.539107	1	0.521124	0.684977	0.602531	1	1	0.625391	0.718042
PF1848	9	0.000154484	0.000308817	1	0.000244439	0.40122	0.581694	2.41464e-05	1	0.00090762	0.748096
PF1849	3	0.0539664	0.0679358	1	1	0.156902	1	1	1	0.0972183	1
PF1853	42	0.775807	0.227137	0.225006	0.00288708	0.634152	0.79213	1	0.00146504	0.934964	0.138766
PF1858	140	0.260525	0.957167	2.09845e-07	3.0381e-06	0.762187	0.000322946	0.502277	0.000298012	1.79293e-07	5.25536e-06
PF1859	3	0.0539664	0.0679358	1	0.0628569	0.0156975	0.49934	1	1	0.0972183	0.0198729
PF1861	15	1.12461e-05	0.00231649	1	0.383238	1.19436e-05	1.55918e-05	1	1	0.030147	0.000243948
PF1862	14	0.040269	0.742269	0.765306	0.71572	0.0383838	0.321922	1	0.062727	0.986052	0.151958
PF1866	10	0.039923	0.0608002	1	0.0528317	0.0197839	0.339902	1	1	0.282922	0.10486
PF1867	12	0.278251	2.06627e-05	0.711165	0.770604	0.158543	0.080139	0.108277	1	0.501494	0.41734
PF1869	23	0.526851	0.996002	1	0.604001	0.988864	0.00304751	1	1	0.903449	1
PF1871	10	0.00821065	0.0140027	2.92626e-07	0.00157379	0.225368	1	1	1	0.00533385	5.78555e-05
PF1874	9	0.000154484	0.000308817	1	0.0240441	0.40122	0.874844	1	1	0.00090762	0.0022211
PF1875	5	0.624438	0.0112792	1	1	1	1	1	1	0.758782	1
PF1880	8	0.037345	0.425106	0.562753	0.16998	0.634964	0.514038	1	0.427281	0.279553	0.144788
PF1881	233	7.86389e-29	5.4861e-08	1.20466e-15	4.15577e-19	3.46096e-17	1.54657e-19	0.211662	0.999083	1.95069e-10	1.93255e-25
PF1882	9	1	0.00436789	1	0.512049	0.16663	0.581694	1	1	1	0.748096
PF1883	18	0.000635083	0.00689601	0.0922662	0.428906	0.484218	0.52447	1	1	0.00611655	0.0857429
PF1886	34	0.0237321	2.32119e-05	0.00424241	9.52934e-13	0.119701	0.143385	1	0.191334	0.000271727	0.000343
PF1893	2	0.142898	0.166588	1	1	0.0627658	1	1	1	0.211525	1
PF1894	26	0.246376	0.357709	1	0.191837	0.317141	0.277275	1	1	0.8346	0.408551
PF1895	14	0.0110703	0.888659	0.00128179	0.0036339	0.721516	1	0.495001	1	0.283596	0.0570206
PF1899	3	0.32076	1	1	0.0628569	1	0.49934	1	1	0.0972183	1
PF1901	3	1	0.0679358	1	1	0.579428	0.00868642	0.135912	1	1	1
PF1902	6	0.031615	0.779656	0.462158	0.451191	0.0377762	0.35908	1	0.341541	0.0759848	0.0496765
PF1904	55	2.20666e-12	0.00290215	0.639978	0.00405531	0.649091	0.463559	0.263646	0.979109	1.00095e-09	0.956385
PF1909	50	0.000136025	3.61943e-07	0.0075453	0.316994	0.00094493	0.00121657	0.696459	1	3.17651e-06	3.41107e-06
PF1910	61	0.962699	0.00609633	0.244489	0.369391	0.795891	0.0164531	0.328908	0.789657	0.00707744	0.125325
PF1911	3	1	0.0679358	0.266484	0.348831	1	0.109586	1	1	0.44014	1
PF1912	3	0.0539664	0.0679358	0.0269041	0.0628569	0.579428	0.49934	1	1	0.44014	0.0198729
PF1913	4	0.0203678	0.0276892	1	0.176539	0.262779	0.0294048	1	1	0.625391	0.297799
PF1916	133	3.0567e-15	0.00534226	1.46436e-08	3.52273e-18	9.46921e-11	1.68611e-10	1	1.82037e-10	7.69971e-12	3.95191e-19
PF1917	3	1	0.363891	1	1	0.579428	0.49934	1	1	1	1
PF1919	3	1	0.0679358	1	1	1	1	1	1	1	1
PF1920	36	2.18705e-08	2.20483e-09	0.701315	7.72975e-11	0.0459295	3.53077e-06	1.45199e-11	0.70845	3.82204e-06	0.98246
PF1921	10	0.039923	0.00195919	0.0117945	0.00157379	0.0197839	1.27827e-07	1	0.00300417	0.282922	5.78555e-05
PF1922	1	1	1	1	0.397837	1	1	1	1	0.460023	0.271147
PF1925	3	0.0539664	0.0679358	1	0.0628569	0.156902	0.49934	1	1	0.44014	0.180588
PF1926	6	0.942372	0.0447152	0.462158	0.763641	0.0377762	0.105987	0.253482	1	1	0.204036
PF1928	31	0.526981	0.000621943	0.0081736	9.81927e-05	0.53127	4.71447e-06	0.0565896	2.2288e-09	0.00416935	0.000945312
PF1930	19	0.965176	0.940183	1	0.999145	0.53771	0.987684	1	1	0.934903	0.997604
PF1931	114	0.0209547	0.000127088	4.82448e-19	2.1877e-05	1.10957e-07	3.91645e-14	0.639777	4.24875e-10	4.41582e-06	2.78459e-10
PF1932	26	1.1312e-06	0.998832	1	0.628012	0.317141	0.814493	1	1	0.00460531	1
PF1933	1	0.378138	0.408266	1	1	0.250676	1	1	1	0.460023	1
PF1941	1	1	1	1	1	1	1	1	1	1	1
PF1942	2	0.142898	0.166588	1	1	0.0627658	1	1	1	0.211525	1
PF1943	4	0.154762	0.539107	0.338531	0.176539	0.262779	0.189768	1	0.0246254	0.625391	0.718042
PF1945	20	1.09259e-07	0.614001	0.0395893	0.000280199	0.00091621	0.0370654	1	2.22516e-05	1.65151e-07	0.0240343
PF1946	43	5.88351e-12	0.0156215	1.68106e-16	3.07633e-09	9.81533e-14	2.8644e-05	1	0.0647326	0.00856184	1.36836e-18
PF1947	16	1.61832e-07	5.56813e-07	1	3.66944e-07	2.47545e-07	5.60469e-10	0.00063903	0.00038429	7.62376e-05	0.00310325
PF1948	347	6.097e-07	0.284743	1.008e-08	1.10798e-23	5.8428e-10	2.3692e-14	0.99998	2.30762e-26	2.69567e-14	2.95257e-10
PF1950	20	0.0122755	6.08281e-05	4.66602e-05	0.00145313	0.00389712	0.214699	1	0.00876308	0.00805861	1.03962e-05
PF1951	2	1	0.649944	1	0.637492	1	1	1	1	0.708521	1
PF1952	2	1	0.649944	1	0.637492	1	0.369422	1	1	0.708521	1
PF1953	40	0.00123976	0.0106342	0.0368184	0.0688925	2.44198e-06	0.000396018	0.859445	1	0.00173338	0.000528483
PF1954	1	1	1	1	1	1	1	1	1	1	1
PF1956	45	1.99969e-05	9.03427e-14	1	3.13525e-14	0.00823956	2.03107e-07	4.56808e-06	0.0282955	1.49297e-10	0.323183
PF1957	9	0.00245982	0.00436789	0.000791478	0.00360034	0.0491532	2.28123e-05	1	1	0.0105608	0.000194347
PF1959	19	0.0597129	0.100342	0.860426	0.00279866	0.0287466	0.00038237	0.0015161	0.131006	0.0134618	0.00444142
PF1961	21	1.18078e-09	1.92199e-07	0.886656	0.0330832	0.00165651	5.81209e-06	1.67384e-07	1	0.000194023	0.0350236
PF1962	1	0.378138	1	1	0.397837	1	1	1	1	1	1
PF1964	14	0.040269	0.00462458	1	0.0558684	0.481217	0.817112	1	1	0.690596	0.151958
PF1966	36	0.0905688	0.926247	0.134705	0.833193	0.0923171	0.19003	1	1	0.980831	0.0407053
PF1970	10	5.80814e-05	0.0140027	1	9.67335e-05	9.29873e-07	0.0365336	0.000815597	1	0.113639	5.78555e-05
PF1971	9	0.0765862	0.00436789	1	0.764557	1	0.277242	1	1	0.181352	1
PF1972	17	1	1	1	0.871038	1	1	1	1	0.999973	1
PF1974	177	5.41249e-17	4.81961e-15	0.202964	1.60024e-15	6.19582e-13	4.46814e-18	4.91903e-06	0.000204953	3.15786e-16	7.60335e-11
PF1975	1	1	0.408266	1	1	1	1	1	1	1	1
PF1976	7	0.248448	0.00186844	0.515047	0.00155808	6.07036e-05	0.801243	1	1	1	0.0183474
PF1977	350	2.24278e-06	0.0561748	2.73171e-10	4.8371e-26	3.77299e-06	3.49219e-13	0.990582	6.64593e-27	3.44699e-10	4.03094e-15
PF1978	11	0.0201627	0.996931	1	0.0962532	0.547194	0.402132	1	1	0.392723	1
PF1982	3	0.32076	1	1	1	0.156902	1	1	1	1	1
PF1983	1	0.378138	0.408266	1	0.397837	0.250676	0.205871	1	1	0.460023	1
PF1987	76	0.000247916	0.144877	1.5171e-06	2.99969e-06	1.56207e-07	0.000668624	0.885143	0.000391302	5.24018e-05	5.67985e-10
PF1988	89	7.09592e-12	8.53156e-17	1	7.60095e-07	1.04515e-08	0.13347	0.00274878	0.99817	2.73486e-09	0.0234997
PF1990	6	0.031615	0.0447152	0.00115816	0.0397965	0.0377762	0.105987	1	0.341541	0.271859	0.000391241
PF1992	26	0.915122	0.999805	0.932694	0.191837	0.666789	0.277275	0.719683	1	0.963121	0.747807
PF1993	5	0.00768226	0.0112792	0.403526	0.0099079	0.00097844	0.00744411	1	1	0.0205081	0.00145045
PF1994	43	1.84839e-05	0.000104026	0.41608	0.792485	1.47286e-07	0.00846325	0.335143	1	0.0190946	0.0046862
PF1999	1	1	1	1	0.397837	0.250676	1	1	1	0.460023	1
PF2000	5	0.28024	0.677381	1	0.0099079	0.015693	0.274716	1	1	0.0205081	0.41176
PF2003	14	0.446019	0.53984	0.405888	0.872971	0.900626	0.96069	1	0.241457	0.986052	0.322583
PF2004	4	0.486759	0.539107	1	0.0249629	0.00392135	0.189768	1	1	0.0446618	0.297799
PF2005	2	0.142898	0.166588	1	0.637492	0.0627658	1	1	1	0.708521	0.0734444
PF2006	61	0.347716	0.00609633	0.986721	5.34208e-08	0.25034	4.38428e-07	0.561056	1.35234e-21	5.47419e-09	0.0122667
PF2007	3	0.0539664	0.0679358	1	0.348831	0.0156975	1	1	1	0.44014	0.180588
PF2008	2	1	0.166588	1	1	1	1	1	1	1	1
PF2009	10	0.039923	0.846167	0.644594	0.993804	0.944516	0.9007	1	1	0.282922	0.000740314
PF2011	1	0.378138	0.408266	0.0981074	0.397837	0.250676	0.205871	1	1	0.460023	0.271147
PF2012	370	1.6837e-07	0.0498637	7.16583e-15	9.86386e-33	1.232e-10	2.57002e-18	0.974938	4.44306e-22	7.06712e-23	3.34267e-15
PF2014	9	0.725273	0.99119	0.605783	0.928042	1	1	1	1	0.966402	0.458509
PF2017	3	1	0.0679358	1	1	1	1	1	1	1	1
PF2018	14	0.040269	0.000737516	0.00832472	0.0558684	0.721516	3.16074e-07	0.00335094	1	0.690596	0.322583
PF2019	1	0.378138	0.408266	0.0981074	0.397837	0.250676	0.205871	1	1	0.460023	0.271147
PF2020	9	0.22226	0.283773	0.605783	0.0965754	0.16663	0.00352208	1	1	0.402305	0.207051
PF2021	6	0.41038	0.472832	1	1	0.823325	1	1	1	0.0759848	0.515622
PF2028	11	0.00372861	0.264649	0.679597	0.878698	0.958479	0.921222	1	1	0.0691925	0.843557
PF2033	1	0.378138	0.408266	1	0.397837	1	0.205871	1	1	1	1
PF2038	35	2.1456e-06	1.2041e-05	1.18067e-05	6.76268e-06	2.15094e-06	4.49419e-05	1	0.00173408	1.13325e-06	3.73971e-17
PF2040	21	7.40527e-07	0.00104367	0.0128481	0.0113608	0.0205734	0.251956	1	0.417477	0.00475795	0.0350236
PF2044	20	0.00343939	0.0651062	0.125462	0.23756	3.57559e-07	0.614534	1	0.752604	0.27841	0.000418872
PF2046	3	0.32076	0.0679358	0.266484	0.0628569	1	0.109586	1	0.188443	0.44014	1
PF2047	1	0.378138	0.408266	1	0.397837	0.250676	0.205871	1	0.0672074	1	0.271147
PF2047.1	1	1	1	1	1	1	0.205871	1	1	0.460023	1
PF2048	7	0.0137252	0.598151	1	0.575542	0.867716	0.801243	1	1	0.165998	1
PF2050	1	1	0.408266	1	1	0.250676	1	1	1	1	0.271147
PF2051	2	1	1	1	0.158182	1	1	1	1	1	1
PF2053	4	0.850665	0.0276892	1	0.868722	0.684977	0.00178028	0.177011	1	1	1
PF2055	11	0.000420668	0.00685784	1	0.000681485	7.92465e-06	0.000281116	3.87373e-06	1	0.0173219	1.70451e-05
